# Supplementary material for: Human genetic determinants of the gut microbiome and their associations with health and disease: a phenome-wide association study
Source: Sci Rep. 2020 Sep 8;10:14771. doi: 10.1038/s41598-020-70724-5 (PMC7479141; doi:10.1038/s41598-020-70724-5)
Supplement: Supplementary file 2 — Supplementary Information 2. [file 41598_2020_70724_MOESM2_ESM.xlsx]

## Sheet: S1. Health and disease
Supplementary Table 1: Logitstic regression analyses of 180 SNPs associated with the gut micriobiome and continious traits within the UK Biobank. Outcomes with a prevalence of ≤1% were excluded from the analyses. Logistic regression modelling was performed to assess the effect of microbiome SNPs on combined prevalent and new-onset diseases, and health outcomes in term of the resulting odds ratios…
General information SNP							Information original study from whic h the SNPs were derived										Information UKBB
SNP	Chr	Position (hg19)	Bacteria	Family	Genus	Species	Study	N original study	Effect allele original study	Non-effect allele original study	Minor allele original study	Effect allel frequency original study	MAF original study	Beta original study	SE original study	P value original study	Effect allele UKBB	Non-effect allele UKBB	Minor allele UKBB	Effect allele frequency UKBB	MAF UKBB	outcome	N outcome	N control	OR UKBB	minus UKBB	plus UKBB	Beta UKBB	SE UKBB	P value UKBB
rs938295	1	16087260	UnclassifiedEnterobacteriaceae	Enterobacteriaceae	NA	NA	Wang	2029	C	T	T	0.77	0.23	-0.49	0.0917821	2.34e-08	T	C	T	0.17366	0.17366	Anemia	27483	394925	1.01405	0.987309	1.04151	0.0139494	0.0136335	0.306226
rs41269155	1	16265904	k__Bacteria.p__Firmicutes.c__Clostridia.o__Clostridiales.f__Veillonellaceae.g__Acidaminococcus	Veillonellaceae	Acidaminococcus	NA	Turpin	1098	A	T	A	0.08	0.08	-1.945	0.278	2.57e-12	A	T	A	0.078848	0.078848	Anemia	27483	394925	0.990697	0.954896	1.02784	-0.00934648	0.0187788	0.618685
rs6666120	1	18103049	k__Archaea_p__Euryarchaeota_c__Methanobacteria_o__Methanobacteriales_f__Methanobacteriaceae_g__Methanobrevibacter	Methanobacteriaceae	Methanobrevibacter	NA	Turpin	1098	G	A	G	0.31	0.31	-1.146	0.201	1.23e-08	G	A	G	0.32491	0.32491	Anemia	27483	394925	0.972271	0.951417	0.993582	-0.0281209	0.0110621	0.0110191
rs75036654	1	37744361	UnclassifiedAcidaminococcaceae	Acidaminococcaceae	NA	NA	Wang	2029	C	T	T	0.93	0.07	-1.39	0.231676	4.94e-10	T	C	T	0.065729	0.065729	Anemia	27483	394925	0.966879	0.928627	1.00671	-0.033682	0.0205951	0.101958
rs59846192	1	53946829	k__Bacteria.p__Firmicutes.c__Clostridia.o__Clostridiales.f__Lachnospiraceae.g__Lachnospira	Lachnospiraceae	Lachnospira	NA	Turpin	1098	A	G	A	0.13	0.13	0.504	0.092	4.15e-08	A	G	A	0.12197	0.12197	Anemia	27483	394925	0.976824	0.94758	1.00697	-0.0234486	0.0155078	0.130521
rs706481	1	57415200	Paenibacillus	Paenibacillaceae	Paenibacillus	NA	Scepanovic	858	T	C	T	0.053125	0.053125	0.476779	0.0839568	2.3623e-08	T	C	T	0.054193	0.054193	Anemia	27483	394925	1.01274	0.969071	1.05837	0.0126579	0.0224875	0.573513
rs6683259	1	58670059	k__Bacteria_p__Firmicutes_c__Clostridia_o__Clostridiales_f__Veillonellaceae_g__Megamonas	Veillonellaceae	Megamonas	NA	Turpin	1098	A	G	A	0.05	0.05	-1.475	0.253	5.28e-09	A	G	A	0.056463	0.056463	Anemia	27483	394925	1.04179	0.998286	1.08719	0.0409393	0.0217627	0.0599488
1:60346014_GT_G	1	60346014	k__Bacteria_p__Firmicutes_c__Bacilli_o__Lactobacillales_f__Lactobacillaceae_g__Lactobacillus	Lactobacillaceae	Lactobacillus	NA	Turpin	1098	G	GT	G	0.05	0.05	-0.86	0.148	6.44e-09	G	GT	G	0.070931	0.070931	Anemia	27483	394925	0.980656	0.943531	1.01924	-0.019534	0.0196898	0.321154
rs6692744	1	87721008	k__Bacteria.p__Actinobacteria.c__Coriobacteriia.o__Coriobacteriales.f__Coriobacteriaceae.g__Slackia	Coriobacteriaceae	Slackia	NA	Turpin	1098	C	G	C	0.1	0.1	1.045	0.189	3.03e-08	C	G	C	0.1014	0.1014	Anemia	27483	394925	1.02207	0.989016	1.05622	0.0218266	0.016771	0.193104
rs1376235	1	106677373	k__Bacteria; p__Actinobacteria; c__Coriobacteriia; o__Coriobacteriales; f__Coriobacteriaceae; g__Eggerthella; s__lenta	Coriobacteriaceae	Eggerthella	lenta	Goodrich	2139	G	C	G	0.083	0.083	21.1	3.81	3.05844e-08	G	C	G	0.10773	0.10773	Anemia	27483	394925	0.973228	0.941138	1.00641	-0.0271	0.0171	0.112647
rs1376236	1	106677510	k__Bacteria.p__Actinobacteria.c__Coriobacteriia.o__Coriobacteriales.f__Coriobacteriaceae.g__Eggerthella	Coriobacteriaceae	Eggerthella	NA	Goodrich	2139	C	A	C	0.085	0.085	16.3	2.87	1.35134e-08	C	A	C	0.10952	0.10952	Anemia	27483	394925	0.972838	0.940769	1.006	-0.0275	0.0171	0.107349
rs597205	1	112413022	OTU13305FecalibacteriumSpecies-levelOTU	Ruminococcaceae	OTU13305FecalibacteriumSpecies-levelOTU	Faecalibacterium prausnitzii	Wang	2029	T	C	C	0.89	0.11	-0.62	0.111968	7.68e-09	C	T	C	0.096231	0.096231	Anemia	27483	394925	0.988219	0.954083	1.02358	-0.0118509	0.0179355	0.508771
rs12137699	1	116209762	k__Bacteria|p__Proteobacteria|c__Betaproteobacteria|o__Burkholderiales|f__Sutterellaceae	Sutterellaceae	NA	NA	Bonder	984	T	C	T	Minor allele	NA	0.165668	0.0302868	4.50544e-08	T	C	T	0.23293	0.23293	Anemia	27483	394925	1.01737	0.99407	1.04121	0.0172	0.0118	0.145181
rs147600757	1	119944761	k__Bacteria_p__Bacteroidetes_c__Bacteroidia_o__Bacteroidales_f__Rikenellaceae	Rikenellaceae	NA	NA	Turpin	1098	A	G	A	0.06	0.06	0.463	0.075	7.89e-10	A	G	A	0.063165	0.063165	Anemia	27483	394925	1.00024	0.960032	1.04212	0.00023579	0.020931	0.991012
rs55987656	1	198157740	k__Bacteria.p__Firmicutes.c__Clostridia.o__Clostridiales.f__.Mogibacteriaceae..g__Mogibacterium	Mogibacteriaceae	Mogibacterium	NA	Turpin	1098	C	G	C	0.06	0.06	-0.616	0.124	6.33e-07	C	G	C	0.052009	0.052009	Anemia	27483	394925	0.992274	0.949296	1.0372	-0.00775591	0.0225912	0.731361
rs143179968	1	246909388	k__Bacteria_p__Firmicutes_c__Clostridia_o__Clostridiales_f__Peptococcaceae_Other	Peptococcaceae	NA	NA	Turpin	1098	T	C	T	0.07	0.07	0.836	0.14	2.13e-09	T	C	T	0.08235	0.08235	Anemia	27483	394925	1.03484	0.998416	1.07258	0.0342425	0.0182795	0.0610315
rs7581129	2	4666664	k__Bacteria.p__Firmicutes.c__Clostridia.o__Clostridiales.f__Ruminococcaceae.g__Oscillospira	Ruminococcaceae	Oscillospira	NA	Turpin	1098	C	T	C	0.05	0.05	0.257	0.047	4.2e-08	C	T	C	0.065621	0.065621	Anemia	27483	394925	1.0077	0.966348	1.05083	0.00767354	0.0213799	0.71966
rs4669413	2	9805923	Blautiagenus	Lachnospiraceae	Blautia	Blautiagenus	Wang	2029	T	C	T	0.44	0.44	-0.18	0.0329757	1.2e-08	T	C	T	0.42735	0.42735	Anemia	27483	394925	1.01076	0.990884	1.03104	0.0107032	0.0101333	0.29086
rs59059541	2	46178143	Clostridium_xylanovorans	Clostridiaceae	Clostridium	Clostridium_xylanovorans	Scepanovic	858	T	C	T	0.052381	0.052381	0.545315	0.0962561	4.89971e-08	T	C	T	0.05014	0.05014	Anemia	27483	394925	1.00991	0.964086	1.05792	0.00986378	0.0236934	0.677183
rs2278067	2	95955680	k__Bacteria; p__Firmicutes; c__Clostridia; o__Clostridiales; f__Ruminococcaceae; g__; s__	Ruminococcaceae	NA	NA	Goodrich	2139	G	T	G	0.487	0.487	0.236	0.0443	1.51839e-08	T	G	T	0.48931	0.48931	Anemia	27483	394925	1.00396	0.984278	1.02403	0.004	0.0101	0.695709
rs7605411	2	102353258	Bacteroides_nordii	Bacteroidaceae	Bacteroides	Bacteroides_nordii	Scepanovic	858	G	C	G	0.0593607	0.0593607	0.690405	0.120273	3.19203e-08	G	C	G	0.04335	0.04335	Anemia	27483	394925	1.01435	0.965127	1.06609	0.0142489	0.02538	0.574508
rs79387448	2	103215410	Blautiagenus	Lachnospiraceae	Blautia	NA	Wang	2029	C	T	T	0.84	0.16	-0.31	0.0492446	7.68e-11	T	C	T	0.15753	0.15753	Anemia	27483	394925	1.00542	0.978857	1.0327	0.00540178	0.0136587	0.692487
rs111870934	2	128648546	k__Bacteria.p__Lentisphaerae	NA	NA	NA	Turpin	1098	A	G	A	0.1	0.1	-1.042	0.159	5.32e-11	A	G	A	0.10049	0.10049	Anemia	27483	394925	0.994155	0.962201	1.02717	-0.00586227	0.016668	0.725058
rs10928827	2	129457798	Lactobacillalesorder	NA	NA	NA	Wang	2029	G	A	A	0.52	0.48	-0.23	0.0407621	4.19e-09	G	A	A	0.51051	0.48949	Anemia	27483	394925	0.995095	0.975646	1.01493	-0.00491733	0.0100705	0.625343
rs10202734	2	130199082	k__Bacteria.p__Actinobacteria.c__Coriobacteriia.o__Coriobacteriales.f__Coriobacteriaceae.g__Slackia	Coriobacteriaceae	Slackia	NA	Turpin	1098	T	C	T	0.07	0.07	1.34	0.212	2.82e-10	T	C	T	0.076181	0.076181	Anemia	27483	394925	1.00753	0.968997	1.0476	0.00750513	0.0198972	0.706029
rs1446585	2	136407479	k__Bacteria.p__Actinobacteria.c__Actinobacteria.o__Bifidobacteriales.f__Bifidobacteriaceae.g__Bifidobacterium	Bifidobacteriaceae	Bifidobacterium	NA	Goodrich	2139	G	A	G	0.265	0.265	0.167	0.0303	3.55685e-08	G	A	G	0.27324	0.27324	Anemia	27483	394925	0.991009	0.967745	1.01483	-0.009	0.0121	0.456173
rs2925216	2	138532756	k__Bacteria.p__Proteobacteria.c__Betaproteobacteria.o__Burkholderiales	NA	NA	NA	Turpin	1098	T	C	T	0.06	0.06	0.648	0.117	3.08e-08	C	T	T	0.935946	0.064054	Anemia	27483	394925	1.02154	0.975423	1.06983	0.0213087	0.0235679	0.365921
rs78841413	2	155335553	Erysipelothrix	Erysipelotrichaceae	Erysipelothrix	NA	Scepanovic	858	C	G	C	0.0449438	0.0449438	0.912101	0.150023	3.31098e-08	C	G	C	0.05858	0.05858	Anemia	27483	394925	1.01184	0.969929	1.05557	0.0117745	0.021585	0.585415
rs62171178	2	170657022	k__Bacteria_p__Bacteroidetes_c__Bacteroidia_o__Bacteroidales_f__Rikenellaceae	Rikenellaceae	NA	NA	Turpin	1098	T	C	T	0.06	0.06	0.511	0.081	3.23e-10	T	C	T	0.079227	0.079227	Anemia	27483	394925	1.01075	0.975133	1.04767	0.0106916	0.0183027	0.559115
rs12615974	2	173893338	Klebsiella_variicola	Enterobacteriaceae	Klebsiella_variicola	Klebsiella_variicola	Scepanovic	858	C	T	C	0.157609	0.157609	0.930512	0.151895	2.4693e-08	C	T	C	0.14083	0.14083	Anemia	27483	394925	0.994579	0.966641	1.02332	-0.00543584	0.0145371	0.708457
rs7587067	2	197259243	k__Bacteria; p__Firmicutes; c__Clostridia; o__Clostridiales; f__; g__; s__	NA	NA	NA	Goodrich	2139	T	C	T	0.317	0.317	-0.102	0.0183	2.49284e-08	C	T	T	0.67066	0.32934	Anemia	27483	394925	1.01097	0.989613	1.03279	0.0109	0.0109	0.316588
rs4621152	2	217908985	Gammaproteobacteriaclass	NA	NA	NA	Wang	2029	C	T	T	0.63	0.37	-0.29	0.0533959	1.4e-08	C	T	T	0.62484	0.37516	Anemia	27483	394925	0.98748	0.96748	1.00789	-0.012599	0.0104397	0.227496
rs56006724	2	228519518	UnclassifiedAcidaminococcaceae	Firmicutes	Acidaminococcaceae	NA	Wang	2029	A	G	G	0.78	0.22	-0.88	0.147679	6.35e-10	G	A	G	0.2457	0.2457	Anemia	27483	394925	0.998189	0.975187	1.02173	-0.00181304	0.0118942	0.878847
rs7605872	2	241123546	k__Bacteria|p__Firmicutes|c__Negativicutes|o__Selenomonadales|f__Veillonellaceae|g__Dialister|s__Dialister_invisus	Veillonellaceae	Dialister	Dialister_invisus	Bonder	984	G	T	G	Minor allele	NA	0.221811	0.0402824	3.66662e-08	G	T	G	0.4185	0.4185	Anemia	27483	394925	0.990561	0.97079	1.01074	-0.0095	0.0103	0.356553
rs73005672	3	294484	k__Bacteria_p__Firmicutes_c__Clostridia_o__Clostridiales_f__Veillonellaceae_g__Megamonas	Veillonellaceae	Megamonas	NA	Turpin	1098	T	G	T	0.06	0.06	-1.445	0.257	1.82e-08	T	G	T	0.079568	0.079568	Anemia	27483	394925	1.01606	0.978769	1.05478	0.0159347	0.0190789	0.403605
rs1394174	3	1261480	k__Bacteria_p__Firmicutes_c__Clostridia_o__Clostridiales_f__Ruminococcaceae_g__Faecalibacterium	Ruminococcaceae	Faecalibacterium	Faecalibacterium prausnitzii	Turpin	1098	A	G	A	0.05	0.05	0.332	0.057	6.44e-09	A	G	A	0.060786	0.060786	Anemia	27483	394925	1.01078	0.966809	1.05675	0.0107223	0.0226923	0.636564
rs11915634	3	1492049	Marinilabiliaceaefamily	Marinilabiliaceae	NA	NA	Wang	2029	T	C	C	0.96	0.04	-1.3	0.213788	2.99e-10	C	T	C	0.047154	0.047154	Anemia	27483	394925	1.03134	0.985191	1.07964	0.0308552	0.0233547	0.18645
rs73020545	3	13119067	Anaerofilum	Ruminococcaceae	Anaerofilum	NA	Scepanovic	858	G	C	G	0.150628	0.150628	0.204335	0.0360526	2.10187e-08	G	C	G	0.14615	0.14615	Anemia	27483	394925	0.997408	0.969903	1.02569	-0.00259495	0.0142672	0.855676
rs2630788	3	21875126	genus_Anaerostipes	Lachnospiraceae	Anaerostipes	NA	Davenport	184	C	T	C	0.111	0.111	0.98375	0.169344	4.9e-08	A	G	G	0.87132	0.12868	Anemia	27483	394925	0.99146	0.962675	1.02111	-0.00857665	0.0150319	0.568297
rs13081014	3	29561962	k__Bacteria.p__Proteobacteria.c__Gammaproteobacteria.o__Pasteurellales.f__Pasteurellaceae.g__Aggregatibacter	Pasteurellaceae	Aggregatibacter	NA	Turpin	1098	A	G	A	0.08	0.08	-0.722	0.132	4.97e-08	A	G	A	0.10737	0.10737	Anemia	27483	394925	0.978207	0.946075	1.01143	-0.0220342	0.0170403	0.195987
rs3925158	3	38289251	OTU10032unclassifiedEnterobacteriaceaeSpecies-levelOTU	Enterobacteriaceae	NA	NA	Wang	2029	C	G	G	0.88	0.12	-1	0.179464	6.29e-09	G	C	G	0.10935	0.10935	Anemia	27483	394925	0.975754	0.943946	1.00863	-0.0245447	0.016909	0.14662
rs13096731	3	58049639	EscherichiaShigella	Enterobacteriaceae	EscherichiaShigella	NA	Wang	2029	A	G	A	0.28	0.28	-0.43	0.0807796	2.55e-08	A	G	A	0.29806	0.29806	Anemia	27483	394925	1.0117	0.990016	1.03385	0.0116299	0.0110533	0.292722
rs59042687	3	95523000	Lactobacillalesorder	NA	NA	NA	Wang	2029	T	G	T	0.4	0.4	-0.23	0.0412622	6.22e-09	T	G	T	0.36493	0.36493	Anemia	27483	394925	1.00542	0.985015	1.02625	0.00540441	0.0104606	0.605404
rs9831278	3	98924904	Marinilabiliaceaefamily	Marinilabiliaceae	NA	NA	Wang	2029	C	T	T	0.95	0.05	-1.16	0.217859	2.53e-08	T	C	T	0.042287	0.042287	Anemia	27483	394925	1.03068	0.977885	1.08633	0.0302204	0.0268284	0.259982
rs13100905	3	111964548	k__Bacteria_p__Firmicutes_c__Clostridia_o__Clostridiales_f__Lachnospiraceae_g__Pseudobutyrivibrio	Lachnospiraceae	Pseudobutyrivibrio	NA	Turpin	1098	T	C	T	0.05	0.05	-0.855	0.152	1.73e-08	C	T	T	0.940519	0.059481	Anemia	27483	394925	1.01203	0.969403	1.05653	0.0119582	0.0219557	0.585994
rs62273067	3	139347358	k__Bacteria.p__Firmicutes.c__Clostridia.o__Clostridiales.f__Veillonellaceae.g__Acidaminococcus	Veillonellaceae	Acidaminococcus	NA	Turpin	1098	G	A	G	0.39	0.39	12.291	2.009	9.4e-10	G	A	G	0.402	0.402	Anemia	27483	394925	1.01211	0.99197	1.03266	0.0120358	0.0102542	0.240501
rs73152900	3	143443979	Blautia_glucerasea	Lachnospiraceae	Blautia	Blautia_glucerasea	Scepanovic	858	C	T	C	0.0458716	0.0458716	0.983287	0.146105	9.22602e-10	C	T	C	0.056809	0.056809	Anemia	27483	394925	1.02313	0.981744	1.06627	0.0228696	0.0210686	0.277708
rs62295801	3	163037447	Lactobacillalesorder	NA	NA	NA	Wang	2029	G	T	G	0.25	0.25	-0.27	0.0450923	5.32e-10	G	T	G	0.27138	0.27138	Anemia	27483	394925	0.996371	0.97484	1.01838	-0.00363514	0.0111464	0.744328
rs7646786	3	185730049	Bacilliclass	NA	NA	NA	Wang	2029	T	C	T	0.49	0.49	-0.22	0.0411781	2.29e-08	T	C	T	0.48584	0.48584	Anemia	27483	394925	0.990625	0.970945	1.0107	-0.00941908	0.0102382	0.357575
rs7656342	4	9818116	UnclassifiedPorphyromonadaceae	Porphyromonadaceae	NA	NA	Wang	2029	A	G	G	0.62	0.38	0.39	0.0682836	2.8e-09	A	G	G	0.65173	0.34827	Anemia	27483	394925	0.992704	0.971985	1.01387	-0.00732247	0.0107614	0.496225
rs1346183	4	37115329	k__Bacteria; p__Firmicutes; c__Clostridia; o__Clostridiales; f__Ruminococcaceae; g__Faecalibacterium; s__prausnitzii	Ruminococcaceae	Faecalibacterium	Faecalibacterium prausnitzii	Goodrich	2139	C	T	C	0.105	0.105	-0.0983	0.0177	2.7973e-08	C	T	C	0.12323	0.12323	Anemia	27483	394925	0.996055	0.965272	1.02782	-0.004	0.016	0.805075
rs62409631	4	45127498	Butyricimonas_paravirosa	Odoribacteraceae	Butyricimonas	Butyricimonas paravirosa	Scepanovic	858	G	T	G	0.0699588	0.0699588	0.485613	0.0819204	1.06611e-08	G	T	G	0.059055	0.059055	Anemia	27483	394925	0.998989	0.958257	1.04145	-0.00101169	0.0212385	0.962007
rs4485851	4	68189079	Clostridium_xylanovorans	Clostridiaceae	Clostridium	Clostridium xylanovorans	Scepanovic	858	G	C	G	0.0642857	0.0642857	0.57207	0.097376	1.67976e-08	C	G	G	0.927119	0.072881	Anemia	27483	394925	1.03704	0.996403	1.07934	0.0363723	0.020396	0.0745365
rs11724031	4	77462778	Marinilabiliaceaefamily	Marinilabiliaceae	NA	NA	Wang	2029	G	A	A	0.89	0.11	-0.97	0.158671	2.44e-10	A	G	A	0.011267	0.011267	Anemia	27483	394925	1.08936	0.961532	1.23418	0.0855905	0.0636828	0.178945
rs3775467	4	90832608	k__Bacteria.p__Firmicutes.c__Bacilli.o__Lactobacillales.f__Leuconostocaceae.g__Weissella	Leuconostocaeae	Weissella	NA	Turpin	1098	A	C	A	0.07	0.07	-0.526	0.088	2.44e-09	A	C	A	0.077426	0.077426	Anemia	27483	394925	1.04159	1.00318	1.08146	0.0407456	0.0191669	0.0335175
rs62307736	4	96806297	Coprococcus_comes	Lachnospiraceae	Coprococcus	Coprococcus comes	Scepanovic	858	T	A	T	0.0733662	0.0733662	-0.277483	0.045809	2.12005e-09	T	A	T	0.079847	0.079847	Anemia	27483	394925	0.989873	0.951408	1.02989	-0.0101789	0.0202211	0.614697
rs2866194	4	101100658	k__Bacteria; p__Bacteroidetes; c__Bacteroidia; o__Bacteroidales; f__Bacteroidaceae; g__Bacteroides; s__	Bacteroidaceae	Bacteroides	NA	Goodrich	2139	G	A	G	0.288	0.288	-0.38	0.0692	3.98919e-08	A	G	G	0.69382	0.30618	Anemia	27483	394925	1.01055	0.989062	1.03251	0.0105	0.011	0.338474
rs6534322	4	122695318	k__Bacteria.p__Proteobacteria.c__Gammaproteobacteria.o__Pseudomonadales.f__Moraxellaceae.g__Acinetobacter	Moraxellaceae	Acinetobacter	NA	Turpin	1098	A	C	A	0.06	0.06	-0.346	0.059	3.47e-09	A	C	A	0.066321	0.066321	Anemia	27483	394925	1.05213	1.01006	1.09595	0.0508176	0.0208206	0.0146575
rs17421787	4	131499569	Erysipelotrichaceaefamily	Erysipelotrichaceae	NA	NA	Wang	2029	C	G	G	0.91	0.09	-0.3	0.0570335	3.6e-08	G	C	G	0.08926	0.08926	Anemia	27483	394925	0.984331	0.950602	1.01926	-0.0157926	0.0177895	0.374676
rs112580639	4	151979112	Clostridium_propionicum	Clostridiaceae	Clostridium	Clostridium propionicum	Scepanovic	858	C	G	C	0.167683	0.167683	0.290386	0.0502015	3.72103e-08	C	G	C	0.16631	0.16631	Anemia	27483	394925	1.01574	0.989083	1.04312	0.0156194	0.0135698	0.249714
rs13115105	4	182839920	Gordonibacter_pamelaeae	Coriobacteriaceae	Gordonibacter_pamelaeae	Gordonibacter pamelaeae	Scepanovic	858	G	A	G	0.1875	0.1875	0.474767	0.0776307	2.92232e-08	G	A	G	0.14345	0.14345	Anemia	27483	394925	0.997862	0.97008	1.02644	-0.00213993	0.0144064	0.881917
rs4862016	4	182874049	Gordonibacter	Coriobacteriaceae	Gordonibacter	NA	Scepanovic	858	G	A	G	0.152778	0.152778	0.466726	0.0702725	1.44981e-09	G	A	G	0.14851	0.14851	Anemia	27483	394925	1.00616	0.978267	1.03484	0.00613819	0.0143424	0.66867
rs16901246	5	11089822	k__Bacteria_p__Bacteroidetes_c__Bacteroidia_o__Bacteroidales_f__.Barnesiellaceae	Barnesiellaceae	NA	NA	Turpin	1098	T	G	T	0.11	0.11	0.967	0.147	5.34e-11	T	G	T	0.10685	0.10685	Anemia	27483	394925	1.00778	0.975821	1.04078	0.0077473	0.0164404	0.637473
rs1826812	5	18599038	k__Bacteria_p__Firmicutes_c__Clostridia_o__Clostridiales_f__Lachnospiraceae_g__Pseudobutyrivibrio	Lachnospiraceae	Pseudobutyrivibrio	NA	Turpin	1098	T	C	T	0.05	0.05	-0.81	0.139	5.06e-09	T	C	T	0.06169	0.06169	Anemia	27483	394925	0.997663	0.955255	1.04195	-0.00234011	0.0221618	0.915906
rs35028939	5	29480742	Acidaminococcaceae	Acidaminococcaceae	NA	NA	Scepanovic	858	A	G	A	0.0669856	0.0669856	-0.520748	0.0881328	5.6773e-09	A	G	A	0.078616	0.078616	Anemia	27483	394925	0.982881	0.947684	1.01939	-0.0172671	0.0186055	0.353374
rs34869836	5	42220431	k__Bacteria_p__Firmicutes_c__Clostridia_o__SHA.98	NA	NA	NA	Turpin	1098	A	T	A	0.32	0.32	0.396	0.07	1.41e-08	T	A	A	0.66846	0.33154	Anemia	27483	394925	0.984618	0.964165	1.0055	-0.0155017	0.0107099	0.14778
rs9291879	5	66526209	UnclassifiedPorphyromonadaceae	Porphyromonadaceae	NA	NA	Wang	2029	C	T	T	0.86	0.14	-0.58	0.10224	3.51e-09	T	C	T	0.14524	0.14524	Anemia	27483	394925	0.997609	0.968533	1.02756	-0.00239362	0.0150914	0.873978
rs147264981	5	90301196	k__Bacteria.p__Firmicutes.c__Clostridia.o__Clostridiales.f__Veillonellaceae.g__Acidaminococcus	Veillonellaceae	Acidaminococcus	NA	Turpin	1098	TA	T	TA	0.05	0.05	-2.2	0.354	4.9e-10	TA	T	TA	0.056594	0.056594	Anemia	27483	394925	0.99802	0.952438	1.04578	-0.00198163	0.0238515	0.933786
rs10058249	5	107323372	k__Bacteria.p__Firmicutes.c__Clostridia.o__Clostridiales.f__Lachnospiraceae.g__Roseburia	Lachnospiraceae	Roseburia	NA	Turpin	1098	A	G	A	0.14	0.14	0.342	0.058	3.65e-09	A	G	A	0.13022	0.13022	Anemia	27483	394925	1.00018	0.97122	1.03	0.000177996	0.0149901	0.990526
rs6893213	5	110198114	Clostridium_IV	Clostridiaceae	Clostridium	Clostridium IV	Scepanovic	858	T	C	T	0.0868298	0.0868298	-0.223233	0.0402573	3.9159e-08	T	C	T	0.08014	0.08014	Anemia	27483	394925	1.01241	0.976181	1.04998	0.0123319	0.0185916	0.507134
rs4410636	5	112935406	Eubacterium_ruminantium	Eubacteriaceae	Eubacterium	Eubacterium ruminantium	Scepanovic	858	T	A	T	0.103672	0.103672	-0.503191	0.0887504	2.53212e-08	T	A	T	0.10845	0.10845	Anemia	27483	394925	0.996245	0.965054	1.02844	-0.00376234	0.0162288	0.816669
rs34676687	5	116792670	Blautia_glucerasea	Lachnospiraceae	Blautia	Blautia glucerasea	Scepanovic	858	G	A	G	0.0458716	0.0458716	0.900752	0.150255	2.91328e-08	G	A	G	0.062223	0.062223	Anemia	27483	394925	1.02754	0.986708	1.07007	0.0271721	0.0206906	0.189095
rs331083	5	127767103	Ruminococcus_flavefaciens	Ruminococcaceae	Ruminococcus	Ruminococcus flavefaciens	Scepanovic	858	T	C	T	0.383333	0.383333	-0.499338	0.0795696	6.22243e-09	C	T	T	0.57744	0.42256	Anemia	27483	394925	1.00108	0.981192	1.02138	0.00108355	0.01024	0.915729
rs249733	5	141887906	OTU10032unclassifiedEnterobacteriaceae	Enterobacteriaceae	NA	NA	Wang	2029	T	C	C	0.66	0.34	-0.65	0.108217	4.74e-10	C	T	C	0.36763	0.36763	Anemia	27483	394925	1.00817	0.987544	1.02922	0.00813446	0.0105452	0.440476
rs113045860	5	160455937	k__Bacteria.p__Actinobacteria.c__Actinobacteria.o__Actinomycetales.f__Micrococcaceae	Micrococcaceae	NA	NA	Turpin	1098	G	A	G	0.06	0.06	-0.461	0.073	2.29e-10	G	A	G	0.063972	0.063972	Anemia	27483	394925	0.976366	0.937879	1.01643	-0.0239181	0.0205184	0.24374
rs10055309	5	168430327	k__Bacteria.p__Firmicutes.c__Clostridia.o__Clostridiales.f__Clostridiaceae.g__	Clostridiaceae	NA	NA	Goodrich	2139	C	T	C	0.059	0.059	0.353	0.0617	1.05755e-08	C	T	C	0.06215	0.06215	Anemia	27483	394925	0.987964	0.947175	1.03051	-0.0121	0.0215	0.573476
rs72848121	5	171960412	Actinobacteria	NA	NA	NA	Scepanovic	858	G	C	G	0.106538	0.106538	0.315582	0.0561744	2.64607e-08	G	C	G	0.099119	0.099119	Anemia	27483	394925	1.02421	0.990764	1.05879	0.0239256	0.0169412	0.157869
rs138041673	6	23943584	k__Bacteria.p__Proteobacteria.c__Gammaproteobacteria.o__Pasteurellales.f__Pasteurellaceae.g__Aggregatibacter	Pasteurellaceae	Aggregatibacter	NA	Turpin	1098	T	TTCA	T	0.09	0.09	-0.861	0.153	1.77e-08	TTCA	T	T	0.900431	0.099569	Anemia	27483	394925	0.999651	0.966881	1.03353	-0.000349314	0.0170055	0.983612
rs2269706	6	30652872	k__Bacteria; p__Firmicutes; c__Clostridia; o__Clostridiales; f__; g__; s__	NA	NA	NA	Goodrich	2139	A	G	A	0.067	0.067	2.09	0.376	2.72086e-08	A	G	A	0.074654	0.074654	Anemia	27483	394925	0.983144	0.94481	1.02303	-0.017	0.0203	0.402139
rs5877666	6	80338468	k__Bacteria_p__Firmicutes_c__Bacilli_o__Lactobacillales_f__Lactobacillaceae_g__Lactobacillus	Lactobacillaceae	Lactobacillus	NA	Turpin	1098	GA	G	GA	0.06	0.06	-0.792	0.135	4.96e-09	GA	G	GA	0.068111	0.068111	Anemia	27483	394925	1.02485	0.983986	1.0674	0.0245432	0.0207585	0.237079
rs4548017	6	98399521	k__Archaea|p__Euryarchaeota|c__Methanobacteria|o__Methanobacteriales|f__Methanobacteriaceae	Methanobacteriaceae	NA	NA	Bonder	984	A	G	A	Minor allele	NA	0.210563	0.0372248	1.54581e-08	G	A	A	0.60662	0.39338	Anemia	27483	394925	1.00963	0.989311	1.03036	0.0096	0.0104	0.355622
rs6941322	6	113952266	Deltaproteobacteria	NA	NA	NA	Scepanovic	858	T	C	T	0.452233	0.452233	0.168279	0.0301426	3.24035e-08	C	T	T	0.55666	0.44334	Anemia	27483	394925	0.986311	0.966919	1.00609	-0.0137839	0.010131	0.17365
rs7782745	7	12127071	k__Bacteria_p__Firmicutes_c__Clostridia_o__Clostridiales_f__Veillonellaceae_g__Megamonas	Veillonellaceae	Megamonas	NA	Turpin	1098	T	C	T	0.05	0.05	-1.436	0.235	9.9e-10	T	C	T	0.056537	0.056537	Anemia	27483	394925	0.952856	0.90997	0.997762	-0.0482916	0.0234957	0.0398461
rs17739409	7	21281203	k__Bacteria.p__Firmicutes.c__Clostridia.o__Clostridiales.f__Veillonellaceae.g__Acidaminococcus	Veillonellaceae	Acidaminococcus	NA	Turpin	1098	C	T	C	0.08	0.08	-1.667	0.274	1.14e-09	C	T	C	0.10433	0.10433	Anemia	27483	394925	0.99831	0.966708	1.03095	-0.0016912	0.016412	0.917926
rs74997447	7	38465243	k__Bacteria.p__Lentisphaerae	NA	NA	NA	Turpin	1098	T	C	T	0.06	0.06	1.302	0.222	4.68e-09	T	C	T	0.057252	0.057252	Anemia	27483	394925	0.96764	0.926113	1.01103	-0.0328947	0.0223797	0.141604
rs17661843	7	48403751	UnclassifiedAcidaminococcaceae	Acidaminococcaceae	NA	NA	Wang	2029	T	C	C	0.87	0.13	-1.4	0.189491	3.72e-14	C	T	C	0.12239	0.12239	Anemia	27483	394925	1.02612	0.99585	1.0573	0.0257816	0.0152755	0.0914533
rs4628206	7	82497343	k__Bacteria; p__Bacteroidetes; c__Bacteroidia; o__Bacteroidales; f__Bacteroidaceae; g__Bacteroides; s__	Bacteroidaceae	Bacteroides	NA	Goodrich	2139	T	A	T	0.143	0.143	-55.4	10.1	4.13122e-08	A	T	T	0.83509	0.16491	Anemia	27483	394925	1.0113	0.984596	1.03873	0.0112	0.0137	0.410532
7:96414393_GT_G	7	96414393	k__Bacteria_p__Bacteroidetes_c__Bacteroidia_o__Bacteroidales_f__.Odoribacteraceae	Odoribacteraceae	NA	NA	Turpin	1098	G	GT	G	0.06	0.06	0.542	0.098	2.93e-08	G	GT	G	0.06677	0.06677	Anemia	27483	394925	1.00427	0.965262	1.04486	0.00426564	0.0202147	0.832874
rs10233359	7	113328435	k__Bacteria.p__Firmicutes.c__Clostridia.o__Clostridiales.f__Lachnospiraceae.g__Anaerostipes	Lachnospiraceae	Anaerostipes	NA	Goodrich	2139	A	G	A	0.075	0.075	-0.211	0.0359	4.16666e-09	A	G	A	0.093625	0.093625	Anemia	27483	394925	0.993965	0.95861	1.03063	-0.0061	0.0185	0.743249
rs11769603	7	144646077	Ruminococcus_gnavus	Ruminococcaceae	Ruminococcus	Ruminococcus gnavus	Scepanovic	858	C	T	C	0.0749319	0.0749319	0.529703	0.0927079	2.3064e-08	C	T	C	0.072359	0.072359	Anemia	27483	394925	1.01261	0.972566	1.0543	0.0125314	0.0205859	0.5427
rs2710119	7	147603625	Actinobacteriia	NA	NA	NA	Scepanovic	858	T	C	T	0.34596	0.34596	0.223168	0.0382684	8.00574e-09	C	T	T	0.63799	0.36201	Anemia	27483	394925	1.00507	0.984513	1.02606	0.00506043	0.0105454	0.631321
rs10229688	7	147661356	k__Bacteria; p__Firmicutes; c__Clostridia; o__Clostridiales; f__Lachnospiraceae; g__; s__	Lachnospiraceae	NA	NA	Goodrich	2139	G	A	G	0.064	0.064	-3.15	0.577	4.78091e-08	G	A	G	0.061111	0.061111	Anemia	27483	394925	0.989251	0.947367	1.03299	-0.0108	0.0221	0.624391
rs10112815	8	55244463	k__Bacteria_p__Firmicutes_c__Clostridia_o__Clostridiales_f__Veillonellaceae_g__Megamonas	Veillonellaceae	Megamonas	NA	Turpin	1098	G	A	G	0.09	0.09	-1.319	0.238	2.86e-08	G	A	G	0.093638	0.093638	Anemia	27483	394925	1.02262	0.988564	1.05785	0.0223664	0.0172796	0.195534
rs13276516	8	56590544	OTU10032unclassifiedEnterobacteriaceae	Enterobacteriaceae	NA	NA	Wang	2029	A	G	G	0.61	0.39	-0.61	0.109041	5.54e-09	G	A	G	0.41743	0.41743	Anemia	27483	394925	0.998654	0.978661	1.01905	-0.00134727	0.0103178	0.89611
rs13249293	8	64277954	k__Bacteria_p__Proteobacteria_c__Deltaproteobacteria_o__Desulfovibrionales_f__Desulfovibrionaceae_g__Desulfovibrio	Desulfovibrionaceae	Desulfovibrio	NA	Turpin	1098	C	G	C	0.06	0.06	1.65	0.269	9.19e-10	C	G	C	0.056124	0.056124	Anemia	27483	394925	1.01103	0.968875	1.05502	0.010972	0.0217306	0.613622
rs1450758	8	111058713	k__Bacteria.p__Firmicutes.c__Clostridia.o__Clostridiales.f__Veillonellaceae.g__Acidaminococcus	Veillonellaceae	Acidaminococcus	NA	Turpin	1098	G	T	G	0.19	0.19	-8.838	1.09	5.55e-16	T	G	G	0.80367	0.19633	Anemia	27483	394925	1.00559	0.98084	1.03096	0.00557309	0.0127137	0.661131
rs12549623	8	139876238	Lentisphaerae	NA	NA	NA	Scepanovic	858	T	C	T	0.0285714	0.0285714	0.736448	0.116426	6.96733e-09	T	C	T	0.055249	0.055249	Anemia	27483	394925	0.984373	0.941236	1.02949	-0.0157505	0.0228626	0.490873
rs2318350	8	139927016	OTU10032unclassifiedEnterobacteriaceaeSpecies-levelOTU	Enterobacteriaceae	NA	NA	Wang	2029	T	C	C	0.91	0.09	-1.15	0.202958	3.65e-09	T	C	C	0.922557	0.077443	Anemia	27483	394925	1.01431	0.976681	1.0534	0.0142116	0.0192894	0.461271
rs10964681	9	2083010	Peptoniphilus	Peptoniphilaceae	Peptoniphilus	NA	Scepanovic	858	A	C	A	0.0401786	0.0401786	0.83012	0.136143	1.70379e-08	A	C	A	0.076727	0.076727	Anemia	27483	394925	1.01676	0.980099	1.0548	0.0166245	0.0187377	0.374957
rs1926379	9	7344034	Eubacterium_ruminantium	Eubacteriaceae	Eubacterium	Eubacterium ruminantium	Scepanovic	858	A	G	A	0.0593952	0.0593952	-0.672723	0.117617	1.92749e-08	A	G	A	0.067315	0.067315	Anemia	27483	394925	0.996544	0.956681	1.03807	-0.00346165	0.0208282	0.868
rs10977524	9	9139754	Butyricicoccus_pullicaecorum	Clostridiaceae	Butyricicoccus	Butyricicoccus pullicaecorum	Scepanovic	858	T	C	T	0.131179	0.131179	0.302611	0.0500965	5.31254e-09	T	C	T	0.15312	0.15312	Anemia	27483	394925	0.98994	0.962309	1.01836	-0.0101104	0.0144432	0.48392
rs508259	9	14437476	k__Bacteria; p__Bacteroidetes; c__Bacteroidia; o__Bacteroidales; f__Bacteroidaceae; g__Bacteroides; s__	Bacteroidaceae	Bacteroides	NA	Goodrich	2139	C	T	C	0.095	0.095	-1.27	0.228	2.54483e-08	T	C	C	0.89634	0.10366	Anemia	27483	394925	1.01265	0.98005	1.04634	0.0126	0.0167	0.45138
rs10813078	9	29411625	k__Bacteria|p__Firmicutes|c__Clostridia|o__Clostridiales|f__Lachnospiraceae|g__Blautia	Lachnospiraceae	Blautia	NA	Bonder	984	G	A	G	Minor allele	NA	0.157695	0.0277587	1.34066e-08	G	A	G	0.46227	0.46227	Anemia	27483	394925	0.999937	0.980315	1.01995	0.0015	0.0069	0.994994
rs10969143	9	29414371	k__Bacteria|p__Firmicutes|c__Clostridia|o__Clostridiales|f__Lachnospiraceae|g__Blautia|s__Ruminococcus_obeum	Lachnospiraceae	Blautia	Ruminococcus obeum	Bonder	984	A	G	A	Minor allele	NA	0.135933	0.0245746	3.17685e-08	A	G	A	0.46483	0.46483	Anemia	27483	394925	0.999508	0.979928	1.01948	-0.0005	0.0101	0.961132
rs17085775	9	71167878	OTU10032unclassifiedEnterobacteriaceae	Enterobacteriaceae	NA	NA	Wang	2029	C	T	T	0.9	0.1	-1.03	0.1921	2.06e-08	T	C	T	0.092555	0.092555	Anemia	27483	394925	0.998547	0.965224	1.03302	-0.00145389	0.0173168	0.933089
rs112294212	9	116185117	k__Bacteria.p__Firmicutes.c__Erysipelotrichi.o__Erysipelotrichales.f__Erysipelotrichaceae.g__Clostridium	Clostridiaceae	Clostridium	NA	Turpin	1098	T	G	T	0.05	0.05	-0.822	0.143	8.39e-09	T	G	T	0.057269	0.057269	Anemia	27483	394925	1.00641	0.964887	1.04972	0.00639071	0.0214975	0.766256
rs10818073	9	120467576	k__Bacteria_p__Firmicutes_c__Clostridia_o__SHA.98	NA	NA	NA	Turpin	1098	T	C	T	0.05	0.05	0.543	0.098	2.56e-08	T	C	T	0.059675	0.059675	Anemia	27483	394925	0.99867	0.957842	1.04124	-0.00133055	0.0212971	0.950184
rs7083345	10	7031144	Lactobacillalesorder	NA	Lactobacillalesorder	Lactobacillalesorder	Wang	2029	T	C	T	0.32	0.32	0.24	0.0420603	2.89e-09	T	C	T	0.29383	0.29383	Anemia	27483	394925	1.00083	0.979284	1.02285	0.000829347	0.0111033	0.940459
rs1889714	10	29388639	k__Bacteria|p__Firmicutes|c__Negativicutes|o__Selenomonadales|f__Veillonellaceae|g__Dialister|s__Dialister_invisus	Veillonellaceae	Dialister	Dialister invisus	Bonder	984	A	G	A	Minor allele	NA	-0.205984	0.0353352	5.55604e-09	A	G	A	0.16686	0.16686	Anemia	27483	394925	0.98077	0.954672	1.00758	-0.0194	0.0138	0.158219
rs2790205	10	60071848	Clostridium_xylanovorans	Clostridiaceae	Clostridium_xylanovorans	Clostridium xylanovorans	Scepanovic	858	A	G	A	0.0380952	0.0380952	0.723325	0.120823	9.39221e-09	A	G	A	0.06065	0.06065	Anemia	27483	394925	1.01645	0.972551	1.06232	0.0163121	0.022523	0.468919
rs7899016	10	71870981	k__Bacteria.p__Firmicutes.c__Clostridia.o__Clostridiales.f__Veillonellaceae.g__Acidaminococcus	Veillonellaceae	Acidaminococcus	NA	Turpin	1098	T	C	T	0.05	0.05	-2.07	0.3	4.97e-12	T	C	T	0.061545	0.061545	Anemia	27483	394925	0.980097	0.937615	1.0245	-0.0201034	0.0226083	0.373893
rs9421681	10	82453481	k__Bacteria_p__Cyanobacteria_c__4C0d.2_o__YS2	NA	NA	NA	Turpin	1098	T	C	T	0.44	0.44	0.906	0.158	1.07e-08	T	C	T	0.41991	0.41991	Anemia	27483	394925	0.993192	0.973483	1.0133	-0.00683144	0.0102265	0.504126
rs11188353	10	97301978	k__Bacteria.p__Firmicutes.c__Bacilli.o__Lactobacillales.f__Leuconostocaceae.g__Leuconostoc	Leuconostocaeae	Leuconostoc	NA	Turpin	1098	T	C	T	0.21	0.21	-0.377	0.066	1.04e-08	T	C	T	0.2123	0.2123	Anemia	27483	394925	1.00806	0.983551	1.03317	0.00802375	0.0125559	0.522796
rs11236806	11	76322252	k__Bacteria_p__Firmicutes_c__Bacilli_o__Lactobacillales_f__Streptococcaceae_g__Lactococcus	Streptococcaceae	Lactococcus	NA	Turpin	1098	G	A	G	0.22	0.22	0.475	0.085	2.75e-08	G	A	G	0.22239	0.22239	Anemia	27483	394925	0.989517	0.966072	1.01353	-0.0105379	0.0122341	0.389043
rs16913594	11	87905990	k__Bacteria|p__Bacteroidetes|c__Bacteroidia|o__Bacteroidales|f__Bacteroidaceae|g__Bacteroides|s__Bacteroides_xylanisolvens	Bacteroidaceae	Bacteroides	Bacteroides xylanisolvens	Bonder	984	C	T	C	Minor allele	NA	0.190375	0.0319104	2.43438e-09	C	T	C	0.083516	0.083516	Anemia	27483	394925	0.998152	0.962968	1.03462	-0.0018	0.0183	0.919527
rs17115310	11	113157283	k__Bacteria|p__Firmicutes|c__Negativicutes|o__Selenomonadales|f__Acidaminococcaceae	Acidaminococcaceae	NA	NA	Bonder	984	G	C	G	Minor allele	NA	-0.257315	0.0465228	3.1841e-08	G	C	G	0.19681	0.19681	Anemia	27483	394925	1.0011	0.97641	1.0264	0.0011	0.0127	0.9315
rs61906997	11	114871319	Synergistaceae	Synergistaceae	NA	NA	Scepanovic	858	G	A	G	0.240196	0.240196	0.290536	0.050447	1.67566e-08	G	A	G	0.24652	0.24652	Anemia	27483	394925	0.994056	0.971651	1.01698	-0.00596134	0.0116311	0.608276
rs7113056	11	122098543	Lactobacillalesorder	NA	NA	NA	Wang	2029	C	T	T	0.91	0.09	-0.5	0.0696204	1.72e-13	T	C	T	0.10115	0.10115	Anemia	27483	394925	0.955352	0.923296	0.988522	-0.045675	0.0174135	0.00871688
rs2282644	11	123598941	k__Bacteria; p__Bacteroidetes; c__Bacteroidia; o__Bacteroidales; f__Bacteroidaceae; g__Bacteroides; s__	Bacteroidaceae	Bacteroides	NA	Goodrich	2139	C	T	C	0.267	0.267	3.38	0.644	3.69407e-08	C	T	C	0.27634	0.27634	Anemia	27483	394925	1.01861	0.996385	1.04133	0.0184	0.0113	0.101373
rs479105	12	3382563	Bacilliclass	NA	NA	NA	Wang	2029	T	C	T	0.41	0.41	-0.22	0.0403145	1.21e-08	T	C	T	0.3725	0.3725	Anemia	27483	394925	0.996763	0.976607	1.01734	-0.00324191	0.0104231	0.755776
rs34330476	12	3665840	Eggerthella_sinensis	Coriobacteriaceae	Eggerthella	Eggerthella sinensis	Scepanovic	858	T	A	T	0.189873	0.189873	0.385467	0.0639766	1.19693e-08	T	A	T	0.15906	0.15906	Anemia	27483	394925	1.00434	0.976791	1.03266	0.00432695	0.0141886	0.760398
rs1009634	12	4779313	OTU10032unclassifiedEnterobacteriaceaeSpecies-levelOTU	Enterobacteriaceae	NA	NA	Wang	2029	G	A	A	0.96	0.04	-1.31	0.236013	7.12e-09	G	A	A	0.957226	0.042774	Anemia	27483	394925	1.00736	0.956151	1.06131	0.00733158	0.0266181	0.782981
12:13622839_GT_G	12	13622839	k__Bacteria.p__Firmicutes.c__Bacilli.o__Lactobacillales.f__Leuconostocaceae.g__Weissella	Leuconostocaeae	Weissella	NA	Turpin	1098	G	GT	G	0.1	0.1	-0.374	0.08	2.77e-06	G	GT	G	0.10664	0.10664	Anemia	27483	394925	0.979009	0.947817	1.01123	-0.0212144	0.0165203	0.199094
rs10743315	12	19469078	k__Bacteria|p__Firmicutes|c__Clostridia|o__Clostridiales|f__Lachnospiraceae|g__Lachnospiraceae_noname|s__Lachnospiraceae_bacterium_1_1_57FAA	Lachnospiraceae	Lachnospiraceae noname	Lachnospiraceae_bacterium_1_1_57FAA	Bonder	984	A	G	A	Minor allele	NA	-0.207826	0.0366089	1.37077e-08	G	A	A	0.85194	0.14806	Anemia	27483	394925	0.992679	0.964149	1.02205	-0.0073	0.0149	0.621424
rs10748061	12	67276489	k__Bacteria_p__Firmicutes_c__Clostridia_o__Clostridiales_f__Ruminococcaceae	Ruminococcaceae	NA	NA	Turpin	1098	A	G	A	0.05	0.05	0.147	0.025	3.36e-09	G	A	G	0.069792	0.069792	Anemia	27483	394925	0.993605	0.954968	1.03381	-0.00641543	0.0202356	0.751216
rs11608507	12	84247859	k__Bacteria_p__Firmicutes_c__Clostridia_o__Clostridiales_f__Veillonellaceae_g__Megamonas	Veillonellaceae	Megamonas	NA	Turpin	1098	T	A	T	0.22	0.22	-1.059	0.192	3.25e-08	T	A	T	0.21327	0.21327	Anemia	27483	394925	1.01858	0.994393	1.04335	0.018405	0.0122593	0.133276
rs7486170	12	92026382	k__Bacteria; p__Firmicutes; c__Clostridia; o__Clostridiales; f__Ruminococcaceae; g__Faecalibacterium; s__prausnitzii	Ruminococcaceae	Faecalibacterium	Faecalibacterium prausnitzii	Goodrich	2139	A	G	A	0.124	0.124	0.935	0.17	3.79791e-08	G	A	A	0.86725	0.13275	Anemia	27483	394925	1.02417	0.994238	1.055	0.0239	0.0151	0.11454
rs11831423	12	92050203	k__Bacteria; p__Firmicutes; c__Clostridia; o__Clostridiales; f__Ruminococcaceae; g__; s__	Ruminococcaceae	NA	NA	Goodrich	2139	A	C	A	0.126	0.126	0.396	0.0706	2.03422e-08	A	C	A	0.13239	0.13239	Anemia	27483	394925	0.975783	0.947269	1.00515	-0.0245	0.0151	0.105186
rs2164064	12	95114036	Aestuariispira_insulae	Rhodospirillaceae	Aestuariispira	Aestuariispira insulae	Scepanovic	858	T	C	T	0.440633	0.440633	-0.30488	0.0519685	9.77865e-09	T	C	T	0.43138	0.43138	Anemia	27483	394925	1.0069	0.986482	1.02773	0.00687327	0.0104509	0.510749
rs17806643	12	104558085	k__Bacteria_p__Firmicutes_c__Clostridia_o__Clostridiales_f__Veillonellaceae_g__Megamonas	Veillonellaceae	Megamonas	NA	Turpin	1098	G	A	G	0.15	0.15	-1.157	0.199	5.97e-09	G	A	G	0.16047	0.16047	Anemia	27483	394925	1.00784	0.98127	1.03513	0.00780769	0.01363	0.566759
rs56169403	12	117155472	Blautia_stercoris	Lachnospiraceae	Blautia	Blautia stercoris	Scepanovic	858	T	C	T	0.0862069	0.0862069	0.186999	0.0304583	1.28814e-08	T	C	T	0.071167	0.071167	Anemia	27483	394925	1.00942	0.970703	1.04969	0.0093803	0.0199569	0.638335
rs36082470	13	19674718	k__Bacteria.p__Actinobacteria.c__Coriobacteriia.o__Coriobacteriales.f__Coriobacteriaceae.g__Slackia	Coriobacteriaceae	Slackia	NA	Turpin	1098	G	A	G	0.17	0.17	0.933	0.168	3e-08	G	A	G	0.18528	0.18528	Anemia	27483	394925	0.992048	0.966689	1.01807	-0.00798344	0.013212	0.545672
rs10507725	13	66360155	k__Bacteria; p__Bacteroidetes; c__Bacteroidia; o__Bacteroidales; f__Bacteroidaceae; g__Bacteroides; s__	Bacteroidaceae	Bacteroides	NA	Goodrich	2139	A	C	A	0.089	0.089	43.2	7.88	4.19989e-08	A	C	A	0.08617	0.08617	Anemia	27483	394925	0.989114	0.953736	1.02581	-0.0109	0.0186	0.55587
rs9541094	13	67967187	k__Bacteria.p__Lentisphaerae	NA	NA	NA	Turpin	1098	G	A	G	0.08	0.08	1.088	0.197	3.07e-08	A	G	G	0.91908	0.08092	Anemia	27483	394925	1.01368	0.975047	1.05384	0.0135878	0.0198251	0.493101
rs4883972	13	75058481	k__Bacteria.p__Tenericutes.c__Mollicutes.o__RF39.f__.g__	NA	NA	NA	Goodrich	2139	G	C	G	0.438	0.438	-0.529	0.0959	3.46482e-08	G	C	G	0.43926	0.43926	Anemia	27483	394925	1.00223	0.982524	1.02232	0.0022	0.0101	0.82627
rs9300430	13	98272902	Gammaproteobacteriaclass	NA	NA	NA	Wang	2029	C	T	T	0.94	0.06	-0.61	0.104441	1.3e-09	T	C	T	0.091662	0.091662	Anemia	27483	394925	1.02191	0.98517	1.06002	0.0216733	0.0186806	0.245967
rs9558805	13	107282972	k__Bacteria.p__Actinobacteria.c__Coriobacteriia.o__Coriobacteriales.f__Coriobacteriaceae.g__Atopobium	Coriobacteriaceae	Atopobium	NA	Turpin	1098	G	C	G	0.07	0.07	0.895	0.125	8.98e-13	G	C	G	0.062881	0.062881	Anemia	27483	394925	0.999552	0.956179	1.04489	-0.00044821	0.0226336	0.984201
rs16969363	13	107518823	Clostridium_xylanovorans	Clostridiaceae	Clostridium	Clostridium xylanovorans	Scepanovic	858	A	G	A	0.0452381	0.0452381	0.623441	0.108017	2.8543e-08	A	G	A	0.05988	0.05988	Anemia	27483	394925	0.982503	0.940247	1.02666	-0.0176514	0.022429	0.431287
rs2293702	14	22001947	k__Bacteria; p__Firmicutes; c__Clostridia; o__Clostridiales; f__Lachnospiraceae; g__Coprococcus; s__	Lachnospiraceae	Coprococcus	NA	Goodrich	2139	T	C	T	0.477	0.477	0.078	0.0137	1.24512e-08	T	C	T	0.44865	0.44865	Anemia	27483	394925	0.993559	0.973591	1.01394	-0.0065	0.0104	0.532709
rs10148020	14	23956172	k__Bacteria; p__Firmicutes; c__Clostridia; o__Clostridiales; f__; g__; s__	NA	NA	NA	Goodrich	2139	G	C	G	0.065	0.065	3.06	0.552	2.96522e-08	G	C	G	0.067828	0.067828	Anemia	27483	394925	0.970422	0.932033	1.01039	-0.03	0.0206	0.144858
rs4901725	14	57142910	k__Bacteria; p__Bacteroidetes; c__Bacteroidia; o__Bacteroidales; f__Bacteroidaceae; g__Bacteroides; s__	Bacteroidaceae	Bacteroides	NA	Goodrich	2139	C	T	C	0.355	0.355	-0.316	0.0564	2.10872e-08	T	C	C	0.62573	0.37427	Anemia	27483	394925	0.999092	0.978768	1.01984	-0.0009	0.0105	0.930972
rs9323326	14	58526818	Proteobacteriaphylum	NA	NA	NA	Wang	2029	A	G	A	0.36	0.36	-0.21	0.0355567	8.76e-10	A	G	A	0.36497	0.36497	Anemia	27483	394925	1.02587	1.00512	1.04704	0.0255365	0.010423	0.0142852
rs986417	14	60858761	UnclassifiedAcidaminococcaceae	Acidaminococcaceae	NA	NA	Wang	2029	C	T	T	0.94	0.06	-1.4	0.244664	2.63e-09	T	C	T	0.092282	0.092282	Anemia	27483	394925	1.01362	0.978617	1.04987	0.0135238	0.0179279	0.450643
rs1088670	14	62003902	Lentisphaerae	NA	NA	NA	Scepanovic	858	C	T	C	0.119048	0.119048	0.445148	0.075021	4.18873e-08	T	C	C	0.86378	0.13622	Anemia	27483	394925	0.987963	0.958744	1.01807	-0.0121097	0.0153172	0.429183
rs12888449	14	82067691	Clostridium_celerecrescens	Clostridiaceae	Clostridium	Clostridium celerecrescens	Scepanovic	858	C	T	C	0.273179	0.273179	-0.229328	0.0414763	4.80636e-08	C	T	C	0.28092	0.28092	Anemia	27483	394925	1.01184	0.990141	1.03402	0.0117743	0.0110625	0.287172
rs11626933	14	90754311	UnclassifiedErysipelotrichaceae	NA	NA	NA	Wang	2029	G	A	G	0.32	0.32	-0.24	0.0445837	1.83e-08	G	A	G	0.29302	0.29302	Anemia	27483	394925	0.99148	0.970297	1.01313	-0.00855625	0.0110186	0.437438
rs1299403	14	90970215	Erysipelothrix	Erysipelotrichaceae	Erysipelothrix	NA	Scepanovic	858	A	G	A	0.382022	0.382022	0.406307	0.067234	3.88016e-08	A	G	A	0.39588	0.39588	Anemia	27483	394925	0.972975	0.95334	0.993015	-0.0273964	0.0104014	0.00844082
rs10148302	14	92611999	k__Bacteria_p__Firmicutes_c__Bacilli_o__Lactobacillales_f__Streptococcaceae_g__Lactococcus	Streptococcaceae	Lactococcus	NA	Turpin	1098	G	C	G	0.22	0.22	-0.494	0.081	8.23e-10	G	C	G	0.23756	0.23756	Anemia	27483	394925	0.994961	0.971767	1.01871	-0.00505174	0.0120343	0.674648
rs12442649	15	37973538	OTU15355DialisterSpecies-levelOTU	Veillonellaceae	Dialister	NA	Wang	2029	G	A	A	0.93	0.07	-1.49	0.283591	3.72e-08	A	G	A	0.09281	0.09281	Anemia	27483	394925	0.992704	0.958547	1.02808	-0.00732276	0.0178644	0.681873
rs35275482	15	60082898	Enterobacteriaceaefamily	Enterobacteriaceae	NA	NA	Wang	2029	C	A	A	0.8	0.2	-0.54	0.0842881	3.72e-11	A	C	A	0.17243	0.17243	Anemia	27483	394925	0.98695	0.961261	1.01332	-0.0131364	0.0134557	0.32893
rs730589	15	64194173	k__Bacteria; p__Firmicutes; c__Clostridia; o__Clostridiales; f__Ruminococcaceae; g__; s__	Ruminococcaceae	NA	NA	Goodrich	2139	T	G	T	0.337	0.337	-1.2	0.21	1.10166e-08	T	G	T	0.32664	0.32664	Anemia	27483	394925	0.998437	0.977747	1.01957	-0.0016	0.0107	0.883603
rs140159717	15	73765586	Clostridium_xylanovorans	Clostridiaceae	Clostridium	Clostridium xylanovorans	Scepanovic	858	T	C	T	0.0642857	0.0642857	0.507085	0.0867426	1.95087e-08	T	C	T	0.080419	0.080419	Anemia	27483	394925	1.02272	0.986061	1.06075	0.0224676	0.0186247	0.22769
rs285712	15	93126004	Acidaminococcus	Acidaminococcaceae	Acidaminococcus	NA	Scepanovic	858	T	C	T	0.317992	0.317992	-0.481	0.0850975	4.56586e-08	C	T	T	0.66741	0.33259	Anemia	27483	394925	0.992115	0.971472	1.0132	-0.00791637	0.0107277	0.460555
rs4777927	15	94142630	k__Bacteria; p__Bacteroidetes; c__Bacteroidia; o__Bacteroidales; f__Bacteroidaceae; g__Bacteroides; s__	Bacteroidaceae	Bacteroides	NA	Goodrich	2139	T	C	T	0.336	0.336	1.25	0.222	1.79552e-08	C	T	T	0.66419	0.33581	Anemia	27483	394925	1.00439	0.983328	1.02591	0.0044	0.0108	0.685267
rs8048623	16	18958515	Eubacterium_eligens	Eubacteriaceae	Eubacterium	Eubacterium eligens	Scepanovic	858	T	C	T	0.451981	0.451981	0.167614	0.0304379	4.87715e-08	C	T	T	0.55547	0.44453	Anemia	27483	394925	1.0147	0.994703	1.03511	0.014597	0.0101572	0.150688
rs12149695	16	27281429	OTU10032unclassifiedEnterobacteriaceae	Enterobacteriaceae	NA	NA	Wang	2029	A	T	T	0.56	0.44	0.61	0.105457	1.82e-09	A	T	T	0.52669	0.47331	Anemia	27483	394925	1.00006	0.980413	1.0201	5.83018e-05	0.0101224	0.995404
rs1362404	16	52007176	Lactobacillalesorder	NA	NA	NA	Wang	2029	T	G	G	0.64	0.36	0.23	0.0424999	1.56e-08	T	G	G	0.63323	0.36677	Anemia	27483	394925	0.997494	0.977154	1.01826	-0.00250921	0.0105112	0.811324
rs76906435	17	15099895	k__Bacteria_p__Firmicutes_c__Bacilli_o__Lactobacillales_f__Lactobacillaceae_g__Lactobacillus	Lactobacillaceae	Lactobacillus	NA	Turpin	1098	C	T	C	0.08	0.08	-0.699	0.117	2.58e-09	C	T	C	0.081905	0.081905	Anemia	27483	394925	0.980512	0.944992	1.01737	-0.0196802	0.0188258	0.295844
rs73314283	17	56001466	Murimonas_intestini	Lachnospiraceae	Murimonas	Murimonas intestini	Scepanovic	858	C	T	C	0.134615	0.134615	0.19865	0.0342364	1.43456e-08	C	T	C	0.13777	0.13777	Anemia	27483	394925	1.01164	0.982955	1.04116	0.0115734	0.014676	0.430348
rs2377005	17	76870293	Lentisphaeria, Victivallis_vadensis	Victivallaceae	Victivallis	Victivallis vadensis	Scepanovic	858	A	G	A	0.0576923	0.0576923	0.503077	0.0831163	2.49825e-08	G	A	A	0.922001	0.077999	Anemia	27483	394925	0.995605	0.959255	1.03333	-0.00440443	0.0189763	0.816459
rs62087474	18	9365869	Clostridium_xylanovorans	Clostridiaceae	Clostridium	Clostridium xylanovorans	Scepanovic	858	C	T	C	0.0761905	0.0761905	0.510622	0.0863986	1.39969e-08	C	T	C	0.088232	0.088232	Anemia	27483	394925	1.01024	0.976027	1.04566	0.0101917	0.0175801	0.562098
rs11877825	18	10566404	Erysipelotrichaceaefamily	Erysipelotrichaceae	NA	NA	Wang	2029	G	T	T	0.74	0.26	-0.27	0.0418688	2.82e-11	T	G	T	0.26431	0.26431	Anemia	27483	394925	0.997527	0.97514	1.02043	-0.00247624	0.0115808	0.830686
rs12457158	18	25848516	k__Bacteria_p__Proteobacteria_c__Deltaproteobacteria_o__Desulfovibrionales_f__Desulfovibrionaceae_g__Desulfovibrio	Desulfovibrionaceae	Desulfovibrio	NA	Turpin	1098	C	G	C	0.16	0.16	1.212	0.203	2.53e-09	C	G	C	0.17751	0.17751	Anemia	27483	394925	0.998049	0.972555	1.02421	-0.00195321	0.0132015	0.88238
rs12607607	18	39082090	k__Bacteria; p__Firmicutes; c__Clostridia; o__Clostridiales; f__Lachnospiraceae; g__Dorea; s__	Lachnospiraceae	Dorea	NA	Goodrich	2139	T	C	T	0.169	0.169	-0.63	0.114	3.27025e-08	T	C	T	0.169	0.169	Anemia	27483	394925	0.997864	0.972096	1.02432	-0.0021	0.0133	0.872753
rs28473221	18	76714322	k__Bacteria.p__Firmicutes.c__Erysipelotrichi.o__Erysipelotrichales.f__Erysipelotrichaceae.g__.Eubacterium	Erysipelotrichaceae	Eubacterium	NA	Turpin	1098	G	A	G	0.12	0.12	-0.705	0.123	9.28e-09	G	A	G	0.11545	0.11545	Anemia	27483	394925	0.997103	0.965965	1.02925	-0.00290073	0.0161872	0.857782
rs144580419	19	7726338	Blautia_coccoides	Lachnospiraceae	Blautia	Blautia coccoides	Scepanovic	858	A	T	A	0.118519	0.118519	0.243752	0.0433928	4.88144e-08	A	T	A	0.11498	0.11498	Anemia	27483	394925	0.990043	0.959779	1.02126	-0.0100069	0.0158393	0.527531
rs11880147	19	18042945	k__Bacteria; p__Firmicutes; c__Clostridia; o__Clostridiales; f__Lachnospiraceae; g__; s__	Lachnospiraceae	NA	NA	Goodrich	2139	G	A	G	0.197	0.197	5.21	0.933	2.34863e-08	G	A	G	0.19866	0.19866	Anemia	27483	394925	1.01667	0.992006	1.04196	0.0165	0.0125	0.186979
rs115795847	19	28117024	k__Bacteria_p__Bacteroidetes_c__Bacteroidia_o__Bacteroidales_f__.Odoribacteraceae	Odoribacteraceae	NA	NA	Turpin	1098	T	C	T	0.06	0.06	0.638	0.113	1.61e-08	T	C	T	0.057877	0.057877	Anemia	27483	394925	0.978842	0.937608	1.02189	-0.0213847	0.0219584	0.330118
rs12608949	19	31079973	Pelotomaculum	Peptococcaceae	Pelotomaculum	NA	Scepanovic	858	A	T	A	0.456278	0.456278	-0.213471	0.0383179	4.40666e-08	T	A	A	0.57218	0.42782	Anemia	27483	394925	0.977993	0.958371	0.998016	-0.0222532	0.0103406	0.0313953
rs148330122	19	38520324	Bacilliclass	NA	NA	NA	Wang	2029	C	T	T	0.95	0.05	-0.48	0.0822186	1.32e-09	T	C	T	0.062775	0.062775	Anemia	27483	394925	1.02322	0.983221	1.06485	0.0229542	0.0203448	0.25921
rs4812383	20	35251962	Alistipes_shahii	Rikenellaceae	Alistipes	Alistipes shahii	Scepanovic	858	C	A	C	0.126354	0.126354	-0.243801	0.0436781	3.22828e-08	C	A	C	0.11481	0.11481	Anemia	27483	394925	0.986493	0.955859	1.01811	-0.013599	0.0160951	0.398159
rs2071199	20	43030866	Bacilliclass	NA	NA	NA	Wang	2029	T	C	C	0.84	0.16	-0.32	0.0586861	1.24e-08	C	T	C	0.14099	0.14099	Anemia	27483	394925	0.997432	0.969652	1.02601	-0.00257087	0.0144116	0.858418
rs6012892	20	48909966	Lactivibrio_alcoholicus	Synergistaceae	Lactivibrio	Lactivibrio alcoholicus	Scepanovic	858	C	T	C	0.337989	0.337989	0.364139	0.0636361	4.47601e-08	T	C	C	0.66671	0.33329	Anemia	27483	394925	0.984194	0.963829	1.00499	-0.0159319	0.010668	0.135323
rs11905741	20	48910981	Lactivibrio_alcoholicus	Synergistaceae	Lactivibrio	Lactivibrio alcoholicus	Scepanovic	858	A	G	A	0.337989	0.337989	0.364139	0.0636361	4.47601e-08	G	A	A	0.66672	0.33328	Anemia	27483	394925	0.983976	0.963608	1.00477	-0.0161539	0.0106721	0.130112
rs58368959	20	57681205	Clostridium_cellulolyticum	Clostridiaceae	Clostridium	Clostridium cellulolyticum	Scepanovic	858	G	T	G	0.0591216	0.0591216	0.35596	0.0603256	1.0019e-08	G	T	G	0.056024	0.056024	Anemia	27483	394925	0.963642	0.920595	1.0087	-0.0370353	0.0233163	0.112198
rs35197943	21	24749215	k__Bacteria_p__Firmicutes_c__Clostridia_o__Clostridiales_f__Lachnospiraceae_g__Pseudobutyrivibrio	Lachnospiraceae	Pseudobutyrivibrio	NA	Turpin	1098	T	C	T	0.13	0.13	-0.721	0.129	2.15e-08	T	C	T	0.13406	0.13406	Anemia	27483	394925	0.98579	0.957959	1.01443	-0.014312	0.0146113	0.327327
rs34613612	21	32200202	Actinobacteriaphylum	NA	Actinobacteriaphylum	Actinobacteriaphylum	Wang	2029	C	G	C	0.37	0.37	0.25	0.0419525	6.34e-10	C	G	C	0.42734	0.42734	Anemia	27483	394925	1.0089	0.988955	1.02925	0.00886333	0.0101885	0.384337
rs2834288	21	35264397	k__Bacteria|p__Firmicutes|c__Clostridia|o__Clostridiales|f__Oscillospiraceae|g__Oscillibacter	Oscillospiraceae	Oscillibacter	NA	Bonder	984	G	A	G	Minor allele	NA	-0.135068	0.0240504	1.95203e-08	G	A	G	0.37626	0.37626	Anemia	27483	394925	1.01065	0.989992	1.03174	0.0106	0.0105	0.314727
rs178282	22	21338543	Negativicutes, Selenomonadales	NA	NA	NA	Scepanovic	858	T	C	T	0.288824	0.288824	-0.166904	0.0301196	4.00934e-08	C	T	T	0.71491	0.28509	Anemia	27483	394925	1.00319	0.981159	1.02572	0.00318802	0.0113311	0.778441
rs1800694	22	38219943	k__Bacteria.p__Lentisphaerae	NA	NA	NA	Turpin	1098	T	C	T	0.05	0.05	1.188	0.219	5.93e-08	T	C	T	0.061167	0.061167	Anemia	27483	394925	1.00219	0.961305	1.04481	0.0021845	0.0212491	0.918118
rs938295	1	16087260	UnclassifiedEnterobacteriaceae	Enterobacteriaceae	NA	NA	Wang	2029	C	T	T	0.77	0.23	-0.49	0.0917821	2.34e-08	T	C	T	0.17366	0.17366	Atherosclerosis	47611	374797	0.982218	0.961793	1.00308	-0.0179418	0.0107217	0.0942455
rs41269155	1	16265904	k__Bacteria.p__Firmicutes.c__Clostridia.o__Clostridiales.f__Veillonellaceae.g__Acidaminococcus	Veillonellaceae	Acidaminococcus	NA	Turpin	1098	A	T	A	0.08	0.08	-1.945	0.278	2.57e-12	A	T	A	0.078848	0.078848	Atherosclerosis	47611	374797	1.00948	0.98117	1.03861	0.00943692	0.0145133	0.515547
rs6666120	1	18103049	k__Archaea_p__Euryarchaeota_c__Methanobacteria_o__Methanobacteriales_f__Methanobacteriaceae_g__Methanobrevibacter	Methanobacteriaceae	Methanobrevibacter	NA	Turpin	1098	G	A	G	0.31	0.31	-1.146	0.201	1.23e-08	G	A	G	0.32491	0.32491	Atherosclerosis	47611	374797	0.99297	0.976307	1.00992	-0.00705484	0.00863429	0.413887
rs75036654	1	37744361	UnclassifiedAcidaminococcaceae	Acidaminococcaceae	NA	NA	Wang	2029	C	T	T	0.93	0.07	-1.39	0.231676	4.94e-10	T	C	T	0.065729	0.065729	Atherosclerosis	47611	374797	0.986429	0.955861	1.01797	-0.0136644	0.0160605	0.394875
rs59846192	1	53946829	k__Bacteria.p__Firmicutes.c__Clostridia.o__Clostridiales.f__Lachnospiraceae.g__Lachnospira	Lachnospiraceae	Lachnospira	NA	Turpin	1098	A	G	A	0.13	0.13	0.504	0.092	4.15e-08	A	G	A	0.12197	0.12197	Atherosclerosis	47611	374797	1.0035	0.980205	1.02735	0.00349498	0.011984	0.770564
rs706481	1	57415200	Paenibacillus	Paenibacillaceae	Paenibacillus	NA	Scepanovic	858	T	C	T	0.053125	0.053125	0.476779	0.0839568	2.3623e-08	T	C	T	0.054193	0.054193	Atherosclerosis	47611	374797	0.988996	0.955159	1.02403	-0.0110648	0.0177617	0.533311
rs6683259	1	58670059	k__Bacteria_p__Firmicutes_c__Clostridia_o__Clostridiales_f__Veillonellaceae_g__Megamonas	Veillonellaceae	Megamonas	NA	Turpin	1098	A	G	A	0.05	0.05	-1.475	0.253	5.28e-09	A	G	A	0.056463	0.056463	Atherosclerosis	47611	374797	0.999391	0.965987	1.03395	-0.000609158	0.0173448	0.971984
1:60346014_GT_G	1	60346014	k__Bacteria_p__Firmicutes_c__Bacilli_o__Lactobacillales_f__Lactobacillaceae_g__Lactobacillus	Lactobacillaceae	Lactobacillus	NA	Turpin	1098	G	GT	G	0.05	0.05	-0.86	0.148	6.44e-09	G	GT	G	0.070931	0.070931	Atherosclerosis	47611	374797	1.00506	0.975412	1.03561	0.00504674	0.0152766	0.74113
rs6692744	1	87721008	k__Bacteria.p__Actinobacteria.c__Coriobacteriia.o__Coriobacteriales.f__Coriobacteriaceae.g__Slackia	Coriobacteriaceae	Slackia	NA	Turpin	1098	C	G	C	0.1	0.1	1.045	0.189	3.03e-08	C	G	C	0.1014	0.1014	Atherosclerosis	47611	374797	1.01056	0.984871	1.03692	0.0105041	0.013137	0.423954
rs1376235	1	106677373	k__Bacteria; p__Actinobacteria; c__Coriobacteriia; o__Coriobacteriales; f__Coriobacteriaceae; g__Eggerthella; s__lenta	Coriobacteriaceae	Eggerthella	lenta	Goodrich	2139	G	C	G	0.083	0.083	21.1	3.81	3.05844e-08	G	C	G	0.10773	0.10773	Atherosclerosis	47611	374797	1.00267	0.977076	1.02894	0.0027	0.0132	0.83968
rs1376236	1	106677510	k__Bacteria.p__Actinobacteria.c__Coriobacteriia.o__Coriobacteriales.f__Coriobacteriaceae.g__Eggerthella	Coriobacteriaceae	Eggerthella	NA	Goodrich	2139	C	A	C	0.085	0.085	16.3	2.87	1.35134e-08	C	A	C	0.10952	0.10952	Atherosclerosis	47611	374797	1.00209	0.976512	1.02835	0.0021	0.0132	0.874022
rs597205	1	112413022	OTU13305FecalibacteriumSpecies-levelOTU	Ruminococcaceae	Faecalibacterium	Faecalibacterium prausnitzii	Wang	2029	T	C	C	0.89	0.11	-0.62	0.111968	7.68e-09	C	T	C	0.096231	0.096231	Atherosclerosis	47611	374797	0.98141	0.954717	1.00885	-0.0187655	0.0140687	0.182254
rs12137699	1	116209762	k__Bacteria|p__Proteobacteria|c__Betaproteobacteria|o__Burkholderiales|f__Sutterellaceae	Sutterellaceae	NA	NA	Bonder	984	T	C	T	Minor allele	NA	0.165668	0.0302868	4.50544e-08	T	C	T	0.23293	0.23293	Atherosclerosis	47611	374797	0.998296	0.98024	1.01668	-0.0017	0.0093	0.854688
rs147600757	1	119944761	k__Bacteria_p__Bacteroidetes_c__Bacteroidia_o__Bacteroidales_f__Rikenellaceae	Rikenellaceae	NA	NA	Turpin	1098	A	G	A	0.06	0.06	0.463	0.075	7.89e-10	A	G	A	0.063165	0.063165	Atherosclerosis	47611	374797	1.00259	0.971017	1.03518	0.00258233	0.0163234	0.8743
rs55987656	1	198157740	k__Bacteria.p__Firmicutes.c__Clostridia.o__Clostridiales.f__.Mogibacteriaceae..g__Mogibacterium	Mogibacteriaceae	Mogibacterium	NA	Turpin	1098	C	G	C	0.06	0.06	-0.616	0.124	6.33e-07	C	G	C	0.052009	0.052009	Atherosclerosis	47611	374797	0.982685	0.949243	1.01731	-0.0174665	0.017665	0.322781
rs143179968	1	246909388	k__Bacteria_p__Firmicutes_c__Clostridia_o__Clostridiales_f__Peptococcaceae_Other	Peptococcaceae	NA	NA	Turpin	1098	T	C	T	0.07	0.07	0.836	0.14	2.13e-09	T	C	T	0.08235	0.08235	Atherosclerosis	47611	374797	1.01289	0.984364	1.04225	0.0128119	0.0145771	0.379451
rs7581129	2	4666664	k__Bacteria.p__Firmicutes.c__Clostridia.o__Clostridiales.f__Ruminococcaceae.g__Oscillospira	Ruminococcaceae	Oscillospira	NA	Turpin	1098	C	T	C	0.05	0.05	0.257	0.047	4.2e-08	C	T	C	0.065621	0.065621	Atherosclerosis	47611	374797	1.00838	0.975924	1.04191	0.00834183	0.01669	0.617209
rs4669413	2	9805923	Blautiagenus	Lachnospiraceae	Blautia	Blautiagenus	Wang	2029	T	C	T	0.44	0.44	-0.18	0.0329757	1.2e-08	T	C	T	0.42735	0.42735	Atherosclerosis	47611	374797	1.00574	0.990093	1.02163	0.00572139	0.00799906	0.474449
rs59059541	2	46178143	Clostridium_xylanovorans	Clostridiaceae	Clostridium	Clostridium xylanovorans	Scepanovic	858	T	C	T	0.052381	0.052381	0.545315	0.0962561	4.89971e-08	T	C	T	0.05014	0.05014	Atherosclerosis	47611	374797	1.00718	0.970917	1.0448	0.00715561	0.018709	0.702113
rs2278067	2	95955680	k__Bacteria; p__Firmicutes; c__Clostridia; o__Clostridiales; f__Ruminococcaceae; g__; s__	Ruminococcaceae	NA	NA	Goodrich	2139	G	T	G	0.487	0.487	0.236	0.0443	1.51839e-08	T	G	T	0.48931	0.48931	Atherosclerosis	47611	374797	1.00188	0.986493	1.01751	0.0019	0.0079	0.811938
rs7605411	2	102353258	Bacteroides_nordii	Bacteroidaceae	Bacteroides	Bacteroides nordii	Scepanovic	858	G	C	G	0.0593607	0.0593607	0.690405	0.120273	3.19203e-08	G	C	G	0.04335	0.04335	Atherosclerosis	47611	374797	0.9845	0.946322	1.02422	-0.0156214	0.0201788	0.438842
rs79387448	2	103215410	Blautiagenus	Lachnospiraceae	Blautia	NA	Wang	2029	C	T	T	0.84	0.16	-0.31	0.0492446	7.68e-11	T	C	T	0.15753	0.15753	Atherosclerosis	47611	374797	1.0221	1.00111	1.04353	0.0218605	0.0105866	0.0389297
rs111870934	2	128648546	k__Bacteria.p__Lentisphaerae	NA	NA	NA	Turpin	1098	A	G	A	0.1	0.1	-1.042	0.159	5.32e-11	A	G	A	0.10049	0.10049	Atherosclerosis	47611	374797	1.01187	0.986362	1.03803	0.0117957	0.0130242	0.365108
rs10928827	2	129457798	Lactobacillalesorder	NA	NA	NA	Wang	2029	G	A	A	0.52	0.48	-0.23	0.0407621	4.19e-09	G	A	A	0.51051	0.48949	Atherosclerosis	47611	374797	1.00965	0.994197	1.02533	0.00959918	0.00786685	0.222387
rs10202734	2	130199082	k__Bacteria.p__Actinobacteria.c__Coriobacteriia.o__Coriobacteriales.f__Coriobacteriaceae.g__Slackia	Coriobacteriaceae	Slackia	NA	Turpin	1098	T	C	T	0.07	0.07	1.34	0.212	2.82e-10	T	C	T	0.076181	0.076181	Atherosclerosis	47611	374797	0.982335	0.952604	1.01299	-0.0178226	0.0156805	0.255702
rs1446585	2	136407479	k__Bacteria.p__Actinobacteria.c__Actinobacteria.o__Bifidobacteriales.f__Bifidobacteriaceae.g__Bifidobacterium	Bifidobacteriaceae	Bifidobacterium	NA	Goodrich	2139	G	A	G	0.265	0.265	0.167	0.0303	3.55685e-08	G	A	G	0.27324	0.27324	Atherosclerosis	47611	374797	1.00177	0.983365	1.02052	0.0018	0.0095	0.851519
rs2925216	2	138532756	k__Bacteria.p__Proteobacteria.c__Betaproteobacteria.o__Burkholderiales	NA	NA	NA	Turpin	1098	T	C	T	0.06	0.06	0.648	0.117	3.08e-08	C	T	T	0.935946	0.064054	Atherosclerosis	47611	374797	0.993738	0.958972	1.02976	-0.00628194	0.018169	0.72953
rs78841413	2	155335553	Erysipelothrix	Erysipelotrichaceae	Erysipelothrix	NA	Scepanovic	858	C	G	C	0.0449438	0.0449438	0.912101	0.150023	3.31098e-08	C	G	C	0.05858	0.05858	Atherosclerosis	47611	374797	1.00182	0.969072	1.03568	0.00181979	0.0169572	0.914538
rs62171178	2	170657022	k__Bacteria_p__Bacteroidetes_c__Bacteroidia_o__Bacteroidales_f__Rikenellaceae	Rikenellaceae	NA	NA	Turpin	1098	T	C	T	0.06	0.06	0.511	0.081	3.23e-10	T	C	T	0.079227	0.079227	Atherosclerosis	47611	374797	1.01739	0.989206	1.04638	0.0172401	0.0143329	0.22904
rs12615974	2	173893338	Klebsiella_variicola	Enterobacteriaceae	Klebsiella	Klebsiella variicola	Scepanovic	858	C	T	C	0.157609	0.157609	0.930512	0.151895	2.4693e-08	C	T	C	0.14083	0.14083	Atherosclerosis	47611	374797	1.01455	0.99227	1.03734	0.0144484	0.0113308	0.202256
rs7587067	2	197259243	k__Bacteria; p__Firmicutes; c__Clostridia; o__Clostridiales; f__; g__; s__	NA	NA	NA	Goodrich	2139	T	C	T	0.317	0.317	-0.102	0.0183	2.49284e-08	C	T	T	0.67066	0.32934	Atherosclerosis	47611	374797	0.999576	0.983048	1.01638	-0.0004	0.0085	0.960199
rs4621152	2	217908985	Gammaproteobacteriaclass	NA	NA	NA	Wang	2029	C	T	T	0.63	0.37	-0.29	0.0533959	1.4e-08	C	T	T	0.62484	0.37516	Atherosclerosis	47611	374797	0.981188	0.965652	0.996973	-0.0189917	0.00814289	0.0196848
rs56006724	2	228519518	UnclassifiedAcidaminococcaceae	Firmicutes	Acidaminococcaceae	NA	Wang	2029	A	G	G	0.78	0.22	-0.88	0.147679	6.35e-10	G	A	G	0.2457	0.2457	Atherosclerosis	47611	374797	0.992183	0.974391	1.0103	-0.00784774	0.00923226	0.395306
rs7605872	2	241123546	k__Bacteria|p__Firmicutes|c__Negativicutes|o__Selenomonadales|f__Veillonellaceae|g__Dialister|s__Dialister_invisus	Veillonellaceae	Dialister	Dialister invisus	Bonder	984	G	T	G	Minor allele	NA	0.221811	0.0402824	3.66662e-08	G	T	G	0.4185	0.4185	Atherosclerosis	47611	374797	0.996459	0.980916	1.01225	-0.0035	0.008	0.658342
rs73005672	3	294484	k__Bacteria_p__Firmicutes_c__Clostridia_o__Clostridiales_f__Veillonellaceae_g__Megamonas	Veillonellaceae	Megamonas	NA	Turpin	1098	T	G	T	0.06	0.06	-1.445	0.257	1.82e-08	T	G	T	0.079568	0.079568	Atherosclerosis	47611	374797	1.00887	0.979614	1.039	0.00882945	0.0150135	0.556465
rs1394174	3	1261480	k__Bacteria_p__Firmicutes_c__Clostridia_o__Clostridiales_f__Ruminococcaceae_g__Faecalibacterium	Ruminococcaceae	Faecalibacterium	Faecalibacterium prausnitzii	Turpin	1098	A	G	A	0.05	0.05	0.332	0.057	6.44e-09	A	G	A	0.060786	0.060786	Atherosclerosis	47611	374797	1.01172	0.977332	1.04731	0.011649	0.0176418	0.509058
rs11915634	3	1492049	Marinilabiliaceaefamily	Marinilabiliaceae	NA	NA	Wang	2029	T	C	C	0.96	0.04	-1.3	0.213788	2.99e-10	C	T	C	0.047154	0.047154	Atherosclerosis	47611	374797	0.98916	0.953731	1.0259	-0.0108995	0.0186094	0.558079
rs73020545	3	13119067	Anaerofilum	Ruminococcaceae	Anaerofilum	NA	Scepanovic	858	G	C	G	0.150628	0.150628	0.204335	0.0360526	2.10187e-08	G	C	G	0.14615	0.14615	Atherosclerosis	47611	374797	1.00516	0.983518	1.02727	0.00514464	0.0111042	0.643145
rs2630788	3	21875126	genus_Anaerostipes	Lachnospiraceae	Anaerostipes	NA	Davenport	184	C	T	C	0.111	0.111	0.98375	0.169344	4.9e-08	A	G	G	0.87132	0.12868	Atherosclerosis	47611	374797	1.00141	0.978534	1.02482	0.00140673	0.0117888	0.905016
rs13081014	3	29561962	k__Bacteria.p__Proteobacteria.c__Gammaproteobacteria.o__Pasteurellales.f__Pasteurellaceae.g__Aggregatibacter	Pasteurellaceae	Aggregatibacter	NA	Turpin	1098	A	G	A	0.08	0.08	-0.722	0.132	4.97e-08	A	G	A	0.10737	0.10737	Atherosclerosis	47611	374797	0.979589	0.954412	1.00543	-0.0206217	0.0132846	0.12059
rs3925158	3	38289251	OTU10032unclassifiedEnterobacteriaceaeSpecies-levelOTU	Enterobacteriaceae	NA	NA	Wang	2029	C	G	G	0.88	0.12	-1	0.179464	6.29e-09	G	C	G	0.10935	0.10935	Atherosclerosis	47611	374797	0.980746	0.955958	1.00618	-0.0194417	0.0130608	0.136603
rs13096731	3	58049639	EscherichiaShigella	Enterobacteriaceae	EscherichiaShigella	NA	Wang	2029	A	G	A	0.28	0.28	-0.43	0.0807796	2.55e-08	A	G	A	0.29806	0.29806	Atherosclerosis	47611	374797	1.00937	0.992367	1.02667	0.00932833	0.0086687	0.281885
rs59042687	3	95523000	Lactobacillalesorder	NA	NA	NA	Wang	2029	T	G	T	0.4	0.4	-0.23	0.0412622	6.22e-09	T	G	T	0.36493	0.36493	Atherosclerosis	47611	374797	0.995041	0.979189	1.01115	-0.00497132	0.00819334	0.544016
rs9831278	3	98924904	Marinilabiliaceaefamily	Marinilabiliaceae	NA	NA	Wang	2029	C	T	T	0.95	0.05	-1.16	0.217859	2.53e-08	T	C	T	0.042287	0.042287	Atherosclerosis	47611	374797	0.998221	0.957722	1.04043	-0.00178012	0.0211315	0.932866
rs13100905	3	111964548	k__Bacteria_p__Firmicutes_c__Clostridia_o__Clostridiales_f__Lachnospiraceae_g__Pseudobutyrivibrio	Lachnospiraceae	Pseudobutyrivibrio	NA	Turpin	1098	T	C	T	0.05	0.05	-0.855	0.152	1.73e-08	C	T	T	0.940519	0.059481	Atherosclerosis	47611	374797	0.987862	0.955361	1.02147	-0.012212	0.0170684	0.474318
rs62273067	3	139347358	k__Bacteria.p__Firmicutes.c__Clostridia.o__Clostridiales.f__Veillonellaceae.g__Acidaminococcus	Veillonellaceae	Acidaminococcus	NA	Turpin	1098	G	A	G	0.39	0.39	12.291	2.009	9.4e-10	G	A	G	0.402	0.402	Atherosclerosis	47611	374797	1.00358	0.987941	1.01947	0.00357459	0.00801373	0.655555
rs73152900	3	143443979	Blautia_glucerasea	Lachnospiraceae	Blautia	Blautia glucerasea	Scepanovic	858	C	T	C	0.0458716	0.0458716	0.983287	0.146105	9.22602e-10	C	T	C	0.056809	0.056809	Atherosclerosis	47611	374797	1.00069	0.968479	1.03398	0.000691263	0.0166939	0.96697
rs62295801	3	163037447	Lactobacillalesorder	NA	NA	NA	Wang	2029	G	T	G	0.25	0.25	-0.27	0.0450923	5.32e-10	G	T	G	0.27138	0.27138	Atherosclerosis	47611	374797	0.987719	0.970939	1.00479	-0.012357	0.00874236	0.157521
rs7646786	3	185730049	Bacilliclass	NA	NA	NA	Wang	2029	T	C	T	0.49	0.49	-0.22	0.0411781	2.29e-08	T	C	T	0.48584	0.48584	Atherosclerosis	47611	374797	0.992339	0.976935	1.00799	-0.00769058	0.007982	0.335302
rs7656342	4	9818116	UnclassifiedPorphyromonadaceae	Porphyromonadaceae	NA	NA	Wang	2029	A	G	G	0.62	0.38	0.39	0.0682836	2.8e-09	A	G	G	0.65173	0.34827	Atherosclerosis	47611	374797	1.00209	0.98572	1.01873	0.00208435	0.00840184	0.804071
rs1346183	4	37115329	k__Bacteria; p__Firmicutes; c__Clostridia; o__Clostridiales; f__Ruminococcaceae; g__Faecalibacterium; s__prausnitzii	Ruminococcaceae	Faecalibacterium	Faecalibacterium prausnitzii	Goodrich	2139	C	T	C	0.105	0.105	-0.0983	0.0177	2.7973e-08	C	T	C	0.12323	0.12323	Atherosclerosis	47611	374797	0.977446	0.953786	1.00169	-0.0228	0.0125	0.0680525
rs62409631	4	45127498	Butyricimonas_paravirosa	Odoribacteraceae	Butyricimonas	Butyricimonas paravirosa	Scepanovic	858	G	T	G	0.0699588	0.0699588	0.485613	0.0819204	1.06611e-08	G	T	G	0.059055	0.059055	Atherosclerosis	47611	374797	0.993681	0.961781	1.02664	-0.0063388	0.0166476	0.703378
rs4485851	4	68189079	Clostridium_xylanovorans	Clostridiaceae	Clostridium	Clostridium xylanovorans	Scepanovic	858	G	C	G	0.0642857	0.0642857	0.57207	0.097376	1.67976e-08	C	G	G	0.927119	0.072881	Atherosclerosis	47611	374797	0.994222	0.963882	1.02552	-0.00579491	0.0158121	0.714003
rs11724031	4	77462778	Marinilabiliaceaefamily	Marinilabiliaceae	NA	NA	Wang	2029	G	A	A	0.89	0.11	-0.97	0.158671	2.44e-10	A	G	A	0.011267	0.011267	Atherosclerosis	47611	374797	0.995524	0.900659	1.10038	-0.00448604	0.0510929	0.930034
rs3775467	4	90832608	k__Bacteria.p__Firmicutes.c__Bacilli.o__Lactobacillales.f__Leuconostocaceae.g__Weissella	Leuconostocaeae	Weissella	NA	Turpin	1098	A	C	A	0.07	0.07	-0.526	0.088	2.44e-09	A	C	A	0.077426	0.077426	Atherosclerosis	47611	374797	0.987939	0.958714	1.01805	-0.0121348	0.0153202	0.428316
rs62307736	4	96806297	Coprococcus_comes	Lachnospiraceae	Coprococcus	Coprococcus comes	Scepanovic	858	T	A	T	0.0733662	0.0733662	-0.277483	0.045809	2.12005e-09	T	A	T	0.079847	0.079847	Atherosclerosis	47611	374797	0.993381	0.963228	1.02448	-0.00664147	0.0157263	0.672795
rs2866194	4	101100658	k__Bacteria; p__Bacteroidetes; c__Bacteroidia; o__Bacteroidales; f__Bacteroidaceae; g__Bacteroides; s__	Bacteroidaceae	Bacteroides	NA	Goodrich	2139	G	A	G	0.288	0.288	-0.38	0.0692	3.98919e-08	A	G	G	0.69382	0.30618	Atherosclerosis	47611	374797	1.00947	0.99256	1.02666	0.0094	0.0086	0.274205
rs6534322	4	122695318	k__Bacteria.p__Proteobacteria.c__Gammaproteobacteria.o__Pseudomonadales.f__Moraxellaceae.g__Acinetobacter	Moraxellaceae	Acinetobacter	NA	Turpin	1098	A	C	A	0.06	0.06	-0.346	0.059	3.47e-09	A	C	A	0.066321	0.066321	Atherosclerosis	47611	374797	1.031	0.998204	1.06488	0.0305325	0.0164951	0.0641692
rs17421787	4	131499569	Erysipelotrichaceaefamily	Erysipelotrichaceae	NA	NA	Wang	2029	C	G	G	0.91	0.09	-0.3	0.0570335	3.6e-08	G	C	G	0.08926	0.08926	Atherosclerosis	47611	374797	1.01125	0.984163	1.03908	0.0111861	0.0138517	0.419346
rs112580639	4	151979112	Clostridium_propionicum	Clostridiaceae	Clostridium	Clostridium propionicum	Scepanovic	858	C	G	C	0.167683	0.167683	0.290386	0.0502015	3.72103e-08	C	G	C	0.16631	0.16631	Atherosclerosis	47611	374797	1.00584	0.985039	1.02707	0.00581984	0.0106603	0.585112
rs13115105	4	182839920	Gordonibacter_pamelaeae	Coriobacteriaceae	Gordonibacter	Gordonibacter pamelaeae	Scepanovic	858	G	A	G	0.1875	0.1875	0.474767	0.0776307	2.92232e-08	G	A	G	0.14345	0.14345	Atherosclerosis	47611	374797	0.998089	0.976387	1.02027	-0.00191311	0.0112161	0.864564
rs4862016	4	182874049	Gordonibacter	Coriobacteriaceae	Gordonibacter	NA	Scepanovic	858	G	A	G	0.152778	0.152778	0.466726	0.0702725	1.44981e-09	G	A	G	0.14851	0.14851	Atherosclerosis	47611	374797	1.00031	0.978601	1.02251	0.000312808	0.0111958	0.97771
rs16901246	5	11089822	k__Bacteria_p__Bacteroidetes_c__Bacteroidia_o__Bacteroidales_f__.Barnesiellaceae	Barnesiellaceae	NA	NA	Turpin	1098	T	G	T	0.11	0.11	0.967	0.147	5.34e-11	T	G	T	0.10685	0.10685	Atherosclerosis	47611	374797	1.00327	0.978324	1.02885	0.00326187	0.0128449	0.799541
rs1826812	5	18599038	k__Bacteria_p__Firmicutes_c__Clostridia_o__Clostridiales_f__Lachnospiraceae_g__Pseudobutyrivibrio	Lachnospiraceae	Pseudobutyrivibrio	NA	Turpin	1098	T	C	T	0.05	0.05	-0.81	0.139	5.06e-09	T	C	T	0.06169	0.06169	Atherosclerosis	47611	374797	0.99429	0.961065	1.02866	-0.00572601	0.0173406	0.741243
rs35028939	5	29480742	Acidaminococcaceae	Acidaminococcaceae	NA	NA	Scepanovic	858	A	G	A	0.0669856	0.0669856	-0.520748	0.0881328	5.6773e-09	A	G	A	0.078616	0.078616	Atherosclerosis	47611	374797	1.0048	0.976711	1.0337	0.00478997	0.0144665	0.740564
rs34869836	5	42220431	k__Bacteria_p__Firmicutes_c__Clostridia_o__SHA.98	NA	NA	NA	Turpin	1098	A	T	A	0.32	0.32	0.396	0.07	1.41e-08	T	A	A	0.66846	0.33154	Atherosclerosis	47611	374797	1.00382	0.987474	1.02043	0.00380933	0.00837462	0.649205
rs9291879	5	66526209	UnclassifiedPorphyromonadaceae	Porphyromonadaceae	NA	NA	Wang	2029	C	T	T	0.86	0.14	-0.58	0.10224	3.51e-09	T	C	T	0.14524	0.14524	Atherosclerosis	47611	374797	1.01601	0.992918	1.03963	0.015879	0.0117279	0.175749
rs147264981	5	90301196	k__Bacteria.p__Firmicutes.c__Clostridia.o__Clostridiales.f__Veillonellaceae.g__Acidaminococcus	Veillonellaceae	Acidaminococcus	NA	Turpin	1098	TA	T	TA	0.05	0.05	-2.2	0.354	4.9e-10	TA	T	TA	0.056594	0.056594	Atherosclerosis	47611	374797	0.987889	0.952187	1.02493	-0.0121854	0.0187796	0.516426
rs10058249	5	107323372	k__Bacteria.p__Firmicutes.c__Clostridia.o__Clostridiales.f__Lachnospiraceae.g__Roseburia	Lachnospiraceae	Roseburia	NA	Turpin	1098	A	G	A	0.14	0.14	0.342	0.058	3.65e-09	A	G	A	0.13022	0.13022	Atherosclerosis	47611	374797	0.993878	0.971231	1.01705	-0.00614125	0.01176	0.601522
rs6893213	5	110198114	Clostridium_IV	Clostridiaceae	Clostridium	Clostridium IV	Scepanovic	858	T	C	T	0.0868298	0.0868298	-0.223233	0.0402573	3.9159e-08	T	C	T	0.08014	0.08014	Atherosclerosis	47611	374797	0.999586	0.971202	1.0288	-0.000414029	0.0146975	0.977526
rs4410636	5	112935406	Eubacterium_ruminantium	Eubacteriaceae	Eubacterium	Eubacterium ruminantium	Scepanovic	858	T	A	T	0.103672	0.103672	-0.503191	0.0887504	2.53212e-08	T	A	T	0.10845	0.10845	Atherosclerosis	47611	374797	1.03421	1.00889	1.06017	0.0336378	0.0126476	0.00782264
rs34676687	5	116792670	Blautia_glucerasea	Lachnospiraceae	Blautia	Blautia glucerasea	Scepanovic	858	G	A	G	0.0458716	0.0458716	0.900752	0.150255	2.91328e-08	G	A	G	0.062223	0.062223	Atherosclerosis	47611	374797	0.990483	0.95923	1.02275	-0.00956242	0.016358	0.558835
rs331083	5	127767103	Ruminococcus_flavefaciens	Ruminococcaceae	Ruminococcus	Ruminococcus flavefaciens	Scepanovic	858	T	C	T	0.383333	0.383333	-0.499338	0.0795696	6.22243e-09	C	T	T	0.57744	0.42256	Atherosclerosis	47611	374797	1.01702	1.00116	1.03313	0.0168755	0.00801739	0.0353032
rs249733	5	141887906	OTU10032unclassifiedEnterobacteriaceae	Enterobacteriaceae	NA	NA	Wang	2029	T	C	C	0.66	0.34	-0.65	0.108217	4.74e-10	C	T	C	0.36763	0.36763	Atherosclerosis	47611	374797	1.02793	1.01144	1.04469	0.0275491	0.00825027	0.000840277
rs113045860	5	160455937	k__Bacteria.p__Actinobacteria.c__Actinobacteria.o__Actinomycetales.f__Micrococcaceae	Micrococcaceae	NA	NA	Turpin	1098	G	A	G	0.06	0.06	-0.461	0.073	2.29e-10	G	A	G	0.063972	0.063972	Atherosclerosis	47611	374797	1.01215	0.981272	1.04401	0.0120794	0.0158089	0.444814
rs10055309	5	168430327	k__Bacteria.p__Firmicutes.c__Clostridia.o__Clostridiales.f__Clostridiaceae.g__	Clostridiaceae	NA	NA	Goodrich	2139	C	T	C	0.059	0.059	0.353	0.0617	1.05755e-08	C	T	C	0.06215	0.06215	Atherosclerosis	47611	374797	1.01446	0.981749	1.04825	0.0144	0.0167	0.390688
rs72848121	5	171960412	Actinobacteria	NA	NA	NA	Scepanovic	858	G	C	G	0.106538	0.106538	0.315582	0.0561744	2.64607e-08	G	C	G	0.099119	0.099119	Atherosclerosis	47611	374797	1.0069	0.980721	1.03377	0.006872	0.0134386	0.609097
rs138041673	6	23943584	k__Bacteria.p__Proteobacteria.c__Gammaproteobacteria.o__Pasteurellales.f__Pasteurellaceae.g__Aggregatibacter	Pasteurellaceae	Aggregatibacter	NA	Turpin	1098	T	TTCA	T	0.09	0.09	-0.861	0.153	1.77e-08	TTCA	T	T	0.900431	0.099569	Atherosclerosis	47611	374797	1.00873	0.982579	1.03557	0.0086888	0.0133996	0.516702
rs2269706	6	30652872	k__Bacteria; p__Firmicutes; c__Clostridia; o__Clostridiales; f__; g__; s__	NA	NA	NA	Goodrich	2139	A	G	A	0.067	0.067	2.09	0.376	2.72086e-08	A	G	A	0.074654	0.074654	Atherosclerosis	47611	374797	0.995322	0.964839	1.02677	-0.0047	0.0159	0.767644
rs5877666	6	80338468	k__Bacteria_p__Firmicutes_c__Bacilli_o__Lactobacillales_f__Lactobacillaceae_g__Lactobacillus	Lactobacillaceae	Lactobacillus	NA	Turpin	1098	GA	G	GA	0.06	0.06	-0.792	0.135	4.96e-09	GA	G	GA	0.068111	0.068111	Atherosclerosis	47611	374797	1.01945	0.987339	1.0526	0.01926	0.0163276	0.238159
rs4548017	6	98399521	k__Archaea|p__Euryarchaeota|c__Methanobacteria|o__Methanobacteriales|f__Methanobacteriaceae	Methanobacteriaceae	NA	NA	Bonder	984	A	G	A	Minor allele	NA	0.210563	0.0372248	1.54581e-08	G	A	A	0.60662	0.39338	Atherosclerosis	47611	374797	1.00686	0.990974	1.02299	0.0068	0.0081	0.399587
rs6941322	6	113952266	Deltaproteobacteria	NA	NA	NA	Scepanovic	858	T	C	T	0.452233	0.452233	0.168279	0.0301426	3.24035e-08	C	T	T	0.55666	0.44334	Atherosclerosis	47611	374797	1.00056	0.985042	1.01632	0.000558018	0.00797404	0.94421
rs7782745	7	12127071	k__Bacteria_p__Firmicutes_c__Clostridia_o__Clostridiales_f__Veillonellaceae_g__Megamonas	Veillonellaceae	Megamonas	NA	Turpin	1098	T	C	T	0.05	0.05	-1.436	0.235	9.9e-10	T	C	T	0.056537	0.056537	Atherosclerosis	47611	374797	1.01346	0.978225	1.04997	0.0133716	0.0180546	0.458922
rs17739409	7	21281203	k__Bacteria.p__Firmicutes.c__Clostridia.o__Clostridiales.f__Veillonellaceae.g__Acidaminococcus	Veillonellaceae	Acidaminococcus	NA	Turpin	1098	C	T	C	0.08	0.08	-1.667	0.274	1.14e-09	C	T	C	0.10433	0.10433	Atherosclerosis	47611	374797	1.00734	0.982277	1.03305	0.00731464	0.0128554	0.569359
rs74997447	7	38465243	k__Bacteria.p__Lentisphaerae	NA	NA	NA	Turpin	1098	T	C	T	0.06	0.06	1.302	0.222	4.68e-09	T	C	T	0.057252	0.057252	Atherosclerosis	47611	374797	1.00509	0.971782	1.03953	0.00507474	0.0171931	0.767871
rs17661843	7	48403751	UnclassifiedAcidaminococcaceae	Acidaminococcaceae	NA	NA	Wang	2029	T	C	C	0.87	0.13	-1.4	0.189491	3.72e-14	C	T	C	0.12239	0.12239	Atherosclerosis	47611	374797	1.00686	0.983299	1.03098	0.00683539	0.0120804	0.571513
rs4628206	7	82497343	k__Bacteria; p__Bacteroidetes; c__Bacteroidia; o__Bacteroidales; f__Bacteroidaceae; g__Bacteroides; s__	Bacteroidaceae	Bacteroides	NA	Goodrich	2139	T	A	T	0.143	0.143	-55.4	10.1	4.13122e-08	A	T	T	0.83509	0.16491	Atherosclerosis	47611	374797	1.0086	0.987581	1.03007	0.0086	0.0107	0.425443
7:96414393_GT_G	7	96414393	k__Bacteria_p__Bacteroidetes_c__Bacteroidia_o__Bacteroidales_f__.Odoribacteraceae	Odoribacteraceae	NA	NA	Turpin	1098	G	GT	G	0.06	0.06	0.542	0.098	2.93e-08	G	GT	G	0.06677	0.06677	Atherosclerosis	47611	374797	1.00689	0.976296	1.03844	0.00686665	0.0157428	0.662708
rs10233359	7	113328435	k__Bacteria.p__Firmicutes.c__Clostridia.o__Clostridiales.f__Lachnospiraceae.g__Anaerostipes	Lachnospiraceae	Anaerostipes	NA	Goodrich	2139	A	G	A	0.075	0.075	-0.211	0.0359	4.16666e-09	A	G	A	0.093625	0.093625	Atherosclerosis	47611	374797	1.00712	0.97916	1.03589	0.0071	0.0144	0.621233
rs11769603	7	144646077	Ruminococcus_gnavus	Ruminococcaceae	Ruminococcus	Ruminococcus gnavus	Scepanovic	858	C	T	C	0.0749319	0.0749319	0.529703	0.0927079	2.3064e-08	C	T	C	0.072359	0.072359	Atherosclerosis	47611	374797	0.98963	0.958743	1.02151	-0.0104246	0.0161774	0.519322
rs2710119	7	147603625	Actinobacteriia	NA	NA	NA	Scepanovic	858	T	C	T	0.34596	0.34596	0.223168	0.0382684	8.00574e-09	C	T	T	0.63799	0.36201	Atherosclerosis	47611	374797	1.00191	0.985911	1.01816	0.00190432	0.00821111	0.8166
rs10229688	7	147661356	k__Bacteria; p__Firmicutes; c__Clostridia; o__Clostridiales; f__Lachnospiraceae; g__; s__	Lachnospiraceae	NA	NA	Goodrich	2139	G	A	G	0.064	0.064	-3.15	0.577	4.78091e-08	G	A	G	0.061111	0.061111	Atherosclerosis	47611	374797	0.98187	0.948868	1.01602	-0.0183	0.0174	0.294204
rs10112815	8	55244463	k__Bacteria_p__Firmicutes_c__Clostridia_o__Clostridiales_f__Veillonellaceae_g__Megamonas	Veillonellaceae	Megamonas	NA	Turpin	1098	G	A	G	0.09	0.09	-1.319	0.238	2.86e-08	G	A	G	0.093638	0.093638	Atherosclerosis	47611	374797	1.00005	0.973653	1.02715	4.53092e-05	0.0136456	0.997351
rs13276516	8	56590544	OTU10032unclassifiedEnterobacteriaceae	Enterobacteriaceae	NA	NA	Wang	2029	A	G	G	0.61	0.39	-0.61	0.109041	5.54e-09	G	A	G	0.41743	0.41743	Atherosclerosis	47611	374797	1.00426	0.988577	1.0202	0.00425553	0.00803289	0.596276
rs13249293	8	64277954	k__Bacteria_p__Proteobacteria_c__Deltaproteobacteria_o__Desulfovibrionales_f__Desulfovibrionaceae_g__Desulfovibrio	Desulfovibrionaceae	Desulfovibrio	NA	Turpin	1098	C	G	C	0.06	0.06	1.65	0.269	9.19e-10	C	G	C	0.056124	0.056124	Atherosclerosis	47611	374797	0.980464	0.947969	1.01407	-0.0197295	0.0171958	0.251241
rs1450758	8	111058713	k__Bacteria.p__Firmicutes.c__Clostridia.o__Clostridiales.f__Veillonellaceae.g__Acidaminococcus	Veillonellaceae	Acidaminococcus	NA	Turpin	1098	G	T	G	0.19	0.19	-8.838	1.09	5.55e-16	T	G	G	0.80367	0.19633	Atherosclerosis	47611	374797	1.00847	0.989009	1.02831	0.00843128	0.00994014	0.396323
rs12549623	8	139876238	Lentisphaerae	NA	NA	NA	Scepanovic	858	T	C	T	0.0285714	0.0285714	0.736448	0.116426	6.96733e-09	T	C	T	0.055249	0.055249	Atherosclerosis	47611	374797	0.985004	0.951076	1.02014	-0.0151098	0.0178834	0.398163
rs2318350	8	139927016	OTU10032unclassifiedEnterobacteriaceaeSpecies-levelOTU	Enterobacteriaceae	NA	NA	Wang	2029	T	C	C	0.91	0.09	-1.15	0.202958	3.65e-09	T	C	C	0.922557	0.077443	Atherosclerosis	47611	374797	1.01979	0.989964	1.05051	0.0195928	0.0151428	0.195711
rs10964681	9	2083010	Peptoniphilus	Peptoniphilaceae	Peptoniphilus	NA	Scepanovic	858	A	C	A	0.0401786	0.0401786	0.83012	0.136143	1.70379e-08	A	C	A	0.076727	0.076727	Atherosclerosis	47611	374797	0.96603	0.938178	0.994709	-0.0345604	0.0149262	0.0205898
rs1926379	9	7344034	Eubacterium_ruminantium	Eubacteriaceae	Eubacterium	Eubacterium ruminantium	Scepanovic	858	A	G	A	0.0593952	0.0593952	-0.672723	0.117617	1.92749e-08	A	G	A	0.067315	0.067315	Atherosclerosis	47611	374797	0.979763	0.948869	1.01166	-0.0204442	0.016347	0.211066
rs10977524	9	9139754	Butyricicoccus_pullicaecorum	Clostridiaceae	Butyricicoccus	Butyricicoccus pullicaecorum	Scepanovic	858	T	C	T	0.131179	0.131179	0.302611	0.0500965	5.31254e-09	T	C	T	0.15312	0.15312	Atherosclerosis	47611	374797	0.977752	0.956269	0.999717	-0.0224994	0.0113347	0.0471449
rs508259	9	14437476	k__Bacteria; p__Bacteroidetes; c__Bacteroidia; o__Bacteroidales; f__Bacteroidaceae; g__Bacteroides; s__	Bacteroidaceae	Bacteroides	NA	Goodrich	2139	C	T	C	0.095	0.095	-1.27	0.228	2.54483e-08	T	C	C	0.89634	0.10366	Atherosclerosis	47611	374797	1.02763	1.00155	1.05439	0.0273	0.0131	0.0377031
rs10813078	9	29411625	k__Bacteria|p__Firmicutes|c__Clostridia|o__Clostridiales|f__Lachnospiraceae|g__Blautia	Lachnospiraceae	Blautia	NA	Bonder	984	G	A	G	Minor allele	NA	0.157695	0.0277587	1.34066e-08	G	A	G	0.46227	0.46227	Atherosclerosis	47611	374797	0.996814	0.98145	1.01242	-0.0066	0.0064	0.68718
rs10969143	9	29414371	k__Bacteria|p__Firmicutes|c__Clostridia|o__Clostridiales|f__Lachnospiraceae|g__Blautia|s__Ruminococcus_obeum	Lachnospiraceae	Blautia	Ruminococcus obeum	Bonder	984	A	G	A	Minor allele	NA	0.135933	0.0245746	3.17685e-08	A	G	A	0.46483	0.46483	Atherosclerosis	47611	374797	0.996413	0.981063	1.012	-0.0036	0.0079	0.650055
rs17085775	9	71167878	OTU10032unclassifiedEnterobacteriaceae	Enterobacteriaceae	NA	NA	Wang	2029	C	T	T	0.9	0.1	-1.03	0.1921	2.06e-08	T	C	T	0.092555	0.092555	Atherosclerosis	47611	374797	0.998073	0.971839	1.02502	-0.0019286	0.0135901	0.887149
rs112294212	9	116185117	k__Bacteria.p__Firmicutes.c__Erysipelotrichi.o__Erysipelotrichales.f__Erysipelotrichaceae.g__Clostridium	Clostridiaceae	Clostridium	NA	Turpin	1098	T	G	T	0.05	0.05	-0.822	0.143	8.39e-09	T	G	T	0.057269	0.057269	Atherosclerosis	47611	374797	0.980381	0.948255	1.0136	-0.0198142	0.016999	0.243771
rs10818073	9	120467576	k__Bacteria_p__Firmicutes_c__Clostridia_o__SHA.98	NA	NA	NA	Turpin	1098	T	C	T	0.05	0.05	0.543	0.098	2.56e-08	T	C	T	0.059675	0.059675	Atherosclerosis	47611	374797	1.02329	0.990663	1.05698	0.0230196	0.0165309	0.163767
rs7083345	10	7031144	Lactobacillalesorder	NA	Lactobacillalesorder	Lactobacillalesorder	Wang	2029	T	C	T	0.32	0.32	0.24	0.0420603	2.89e-09	T	C	T	0.29383	0.29383	Atherosclerosis	47611	374797	1.00953	0.992518	1.02684	0.00948542	0.00867143	0.274012
rs1889714	10	29388639	k__Bacteria|p__Firmicutes|c__Negativicutes|o__Selenomonadales|f__Veillonellaceae|g__Dialister|s__Dialister_invisus	Veillonellaceae	Dialister	Dialister invisus	Bonder	984	A	G	A	Minor allele	NA	-0.205984	0.0353352	5.55604e-09	A	G	A	0.16686	0.16686	Atherosclerosis	47611	374797	0.987976	0.967357	1.00903	-0.0121	0.0108	0.260915
rs2790205	10	60071848	Clostridium_xylanovorans	Clostridiaceae	Clostridium	Clostridium xylanovorans	Scepanovic	858	A	G	A	0.0380952	0.0380952	0.723325	0.120823	9.39221e-09	A	G	A	0.06065	0.06065	Atherosclerosis	47611	374797	0.991519	0.957478	1.02677	-0.0085176	0.017824	0.63274
rs7899016	10	71870981	k__Bacteria.p__Firmicutes.c__Clostridia.o__Clostridiales.f__Veillonellaceae.g__Acidaminococcus	Veillonellaceae	Acidaminococcus	NA	Turpin	1098	T	C	T	0.05	0.05	-2.07	0.3	4.97e-12	T	C	T	0.061545	0.061545	Atherosclerosis	47611	374797	0.988084	0.954483	1.02287	-0.0119876	0.0176521	0.497072
rs9421681	10	82453481	k__Bacteria_p__Cyanobacteria_c__4C0d.2_o__YS2	NA	NA	NA	Turpin	1098	T	C	T	0.44	0.44	0.906	0.158	1.07e-08	T	C	T	0.41991	0.41991	Atherosclerosis	47611	374797	0.987498	0.972089	1.00315	-0.0125811	0.00802376	0.116885
rs11188353	10	97301978	k__Bacteria.p__Firmicutes.c__Bacilli.o__Lactobacillales.f__Leuconostocaceae.g__Leuconostoc	Leuconostocaeae	Leuconostoc	NA	Turpin	1098	T	C	T	0.21	0.21	-0.377	0.066	1.04e-08	T	C	T	0.2123	0.2123	Atherosclerosis	47611	374797	1.00622	0.986959	1.02585	0.00619612	0.00985884	0.529687
rs11236806	11	76322252	k__Bacteria_p__Firmicutes_c__Bacilli_o__Lactobacillales_f__Streptococcaceae_g__Lactococcus	Streptococcaceae	Lactococcus	NA	Turpin	1098	G	A	G	0.22	0.22	0.475	0.085	2.75e-08	G	A	G	0.22239	0.22239	Atherosclerosis	47611	374797	0.996595	0.978152	1.01539	-0.0034106	0.00953065	0.720451
rs16913594	11	87905990	k__Bacteria|p__Bacteroidetes|c__Bacteroidia|o__Bacteroidales|f__Bacteroidaceae|g__Bacteroides|s__Bacteroides_xylanisolvens	Bacteroidaceae	Bacteroides	Bacteroides xylanisolvens	Bonder	984	C	T	C	Minor allele	NA	0.190375	0.0319104	2.43438e-09	C	T	C	0.083516	0.083516	Atherosclerosis	47611	374797	1.00921	0.981566	1.03762	0.0092	0.0142	0.517792
rs17115310	11	113157283	k__Bacteria|p__Firmicutes|c__Negativicutes|o__Selenomonadales|f__Acidaminococcaceae	Acidaminococcaceae	NA	NA	Bonder	984	G	C	G	Minor allele	NA	-0.257315	0.0465228	3.1841e-08	G	C	G	0.19681	0.19681	Atherosclerosis	47611	374797	0.996078	0.976806	1.01573	-0.0039	0.01	0.693377
rs61906997	11	114871319	Synergistaceae	Synergistaceae	NA	NA	Scepanovic	858	G	A	G	0.240196	0.240196	0.290536	0.050447	1.67566e-08	G	A	G	0.24652	0.24652	Atherosclerosis	47611	374797	0.994312	0.97674	1.0122	-0.00570454	0.00909732	0.530622
rs7113056	11	122098543	Lactobacillalesorder	NA	NA	NA	Wang	2029	C	T	T	0.91	0.09	-0.5	0.0696204	1.72e-13	T	C	T	0.10115	0.10115	Atherosclerosis	47611	374797	0.975813	0.950322	1.00199	-0.0244845	0.013505	0.0698331
rs2282644	11	123598941	k__Bacteria; p__Bacteroidetes; c__Bacteroidia; o__Bacteroidales; f__Bacteroidaceae; g__Bacteroides; s__	Bacteroidaceae	Bacteroides	NA	Goodrich	2139	C	T	C	0.267	0.267	3.38	0.644	3.69407e-08	C	T	C	0.27634	0.27634	Atherosclerosis	47611	374797	0.998038	0.98099	1.01538	-0.002	0.0088	0.823245
rs479105	12	3382563	Bacilliclass	NA	NA	NA	Wang	2029	T	C	T	0.41	0.41	-0.22	0.0403145	1.21e-08	T	C	T	0.3725	0.3725	Atherosclerosis	47611	374797	0.977667	0.96207	0.993516	-0.0225865	0.00820486	0.00590835
rs34330476	12	3665840	Eggerthella_sinensis	Coriobacteriaceae	Eggerthella	Eggerthella sinensis	Scepanovic	858	T	A	T	0.189873	0.189873	0.385467	0.0639766	1.19693e-08	T	A	T	0.15906	0.15906	Atherosclerosis	47611	374797	1.00022	0.978721	1.02219	0.000220632	0.0110866	0.984123
rs1009634	12	4779313	OTU10032unclassifiedEnterobacteriaceaeSpecies-levelOTU	Enterobacteriaceae	NA	NA	Wang	2029	G	A	A	0.96	0.04	-1.31	0.236013	7.12e-09	G	A	A	0.957226	0.042774	Atherosclerosis	47611	374797	1.04362	1.00143	1.08758	0.0426919	0.0210545	0.0425926
12:13622839_GT_G	12	13622839	k__Bacteria.p__Firmicutes.c__Bacilli.o__Lactobacillales.f__Leuconostocaceae.g__Weissella	Leuconostocaeae	Weissella	NA	Turpin	1098	G	GT	G	0.1	0.1	-0.374	0.08	2.77e-06	G	GT	G	0.10664	0.10664	Atherosclerosis	47611	374797	0.99556	0.970746	1.02101	-0.00444995	0.0128779	0.729681
rs10743315	12	19469078	k__Bacteria|p__Firmicutes|c__Clostridia|o__Clostridiales|f__Lachnospiraceae|g__Lachnospiraceae_noname|s__Lachnospiraceae_bacterium_1_1_57FAA	Lachnospiraceae	Lachnospiraceae noname	Lachnospiraceae bacterium 1 1 57FAA	Bonder	984	A	G	A	Minor allele	NA	-0.207826	0.0366089	1.37077e-08	G	A	A	0.85194	0.14806	Atherosclerosis	47611	374797	0.987785	0.965464	1.01062	-0.0123	0.0117	0.291922
rs10748061	12	67276489	k__Bacteria_p__Firmicutes_c__Clostridia_o__Clostridiales_f__Ruminococcaceae	Ruminococcaceae	NA	NA	Turpin	1098	A	G	A	0.05	0.05	0.147	0.025	3.36e-09	G	A	G	0.069792	0.069792	Atherosclerosis	47611	374797	0.977514	0.947433	1.00855	-0.0227427	0.0159473	0.153833
rs11608507	12	84247859	k__Bacteria_p__Firmicutes_c__Clostridia_o__Clostridiales_f__Veillonellaceae_g__Megamonas	Veillonellaceae	Megamonas	NA	Turpin	1098	T	A	T	0.22	0.22	-1.059	0.192	3.25e-08	T	A	T	0.21327	0.21327	Atherosclerosis	47611	374797	0.995414	0.976816	1.01437	-0.00459651	0.00962266	0.632881
rs7486170	12	92026382	k__Bacteria; p__Firmicutes; c__Clostridia; o__Clostridiales; f__Ruminococcaceae; g__Faecalibacterium; s__prausnitzii	Ruminococcaceae	Faecalibacterium	Faecalibacterium prausnitzii	Goodrich	2139	A	G	A	0.124	0.124	0.935	0.17	3.79791e-08	G	A	A	0.86725	0.13275	Atherosclerosis	47611	374797	1.00907	0.986017	1.03267	0.009	0.0118	0.443774
rs11831423	12	92050203	k__Bacteria; p__Firmicutes; c__Clostridia; o__Clostridiales; f__Ruminococcaceae; g__; s__	Ruminococcaceae	NA	NA	Goodrich	2139	A	C	A	0.126	0.126	0.396	0.0706	2.03422e-08	A	C	A	0.13239	0.13239	Atherosclerosis	47611	374797	0.99107	0.968441	1.01423	-0.009	0.0118	0.446532
rs2164064	12	95114036	Aestuariispira_insulae	Rhodospirillaceae	Aestuariispira	Aestuariispira insulae	Scepanovic	858	T	C	T	0.440633	0.440633	-0.30488	0.0519685	9.77865e-09	T	C	T	0.43138	0.43138	Atherosclerosis	47611	374797	0.991433	0.975578	1.00755	-0.00860378	0.00822514	0.295545
rs17806643	12	104558085	k__Bacteria_p__Firmicutes_c__Clostridia_o__Clostridiales_f__Veillonellaceae_g__Megamonas	Veillonellaceae	Megamonas	NA	Turpin	1098	G	A	G	0.15	0.15	-1.157	0.199	5.97e-09	G	A	G	0.16047	0.16047	Atherosclerosis	47611	374797	0.985044	0.964627	1.00589	-0.0150689	0.0106862	0.158502
rs56169403	12	117155472	Blautia_stercoris	Lachnospiraceae	Blautia	Blautia stercoris	Scepanovic	858	T	C	T	0.0862069	0.0862069	0.186999	0.0304583	1.28814e-08	T	C	T	0.071167	0.071167	Atherosclerosis	47611	374797	1.00893	0.978682	1.04012	0.00889402	0.0155317	0.56689
rs36082470	13	19674718	k__Bacteria.p__Actinobacteria.c__Coriobacteriia.o__Coriobacteriales.f__Coriobacteriaceae.g__Slackia	Coriobacteriaceae	Slackia	NA	Turpin	1098	G	A	G	0.17	0.17	0.933	0.168	3e-08	G	A	G	0.18528	0.18528	Atherosclerosis	47611	374797	1.00169	0.981675	1.02211	0.00168883	0.0102981	0.869736
rs10507725	13	66360155	k__Bacteria; p__Bacteroidetes; c__Bacteroidia; o__Bacteroidales; f__Bacteroidaceae; g__Bacteroides; s__	Bacteroidaceae	Bacteroides	NA	Goodrich	2139	A	C	A	0.089	0.089	43.2	7.88	4.19989e-08	A	C	A	0.08617	0.08617	Atherosclerosis	47611	374797	1.02221	0.993607	1.05164	0.022	0.0145	0.129238
rs9541094	13	67967187	k__Bacteria.p__Lentisphaerae	NA	NA	NA	Turpin	1098	G	A	G	0.08	0.08	1.088	0.197	3.07e-08	A	G	G	0.91908	0.08092	Atherosclerosis	47611	374797	0.990271	0.960679	1.02077	-0.00977649	0.0154787	0.527642
rs4883972	13	75058481	k__Bacteria.p__Tenericutes.c__Mollicutes.o__RF39.f__.g__	NA	NA	NA	Goodrich	2139	G	C	G	0.438	0.438	-0.529	0.0959	3.46482e-08	G	C	G	0.43926	0.43926	Atherosclerosis	47611	374797	0.988889	0.973623	1.00439	-0.0112	0.0079	0.159221
rs9300430	13	98272902	Gammaproteobacteriaclass	NA	NA	NA	Wang	2029	C	T	T	0.94	0.06	-0.61	0.104441	1.3e-09	T	C	T	0.091662	0.091662	Atherosclerosis	47611	374797	1.02736	0.998416	1.05715	0.0269951	0.0145819	0.0641292
rs9558805	13	107282972	k__Bacteria.p__Actinobacteria.c__Coriobacteriia.o__Coriobacteriales.f__Coriobacteriaceae.g__Atopobium	Coriobacteriaceae	Atopobium	NA	Turpin	1098	G	C	G	0.07	0.07	0.895	0.125	8.98e-13	G	C	G	0.062881	0.062881	Atherosclerosis	47611	374797	1.01468	0.980239	1.05032	0.0145691	0.0176164	0.408226
rs16969363	13	107518823	Clostridium_xylanovorans	Clostridiaceae	Clostridium	Clostridium xylanovorans	Scepanovic	858	A	G	A	0.0452381	0.0452381	0.623441	0.108017	2.8543e-08	A	G	A	0.05988	0.05988	Atherosclerosis	47611	374797	1.00749	0.973629	1.04252	0.0074598	0.0174409	0.668857
rs2293702	14	22001947	k__Bacteria; p__Firmicutes; c__Clostridia; o__Clostridiales; f__Lachnospiraceae; g__Coprococcus; s__	Lachnospiraceae	Coprococcus	NA	Goodrich	2139	T	C	T	0.477	0.477	0.078	0.0137	1.24512e-08	T	C	T	0.44865	0.44865	Atherosclerosis	47611	374797	1.00406	0.98824	1.02014	0.0041	0.0081	0.616849
rs10148020	14	23956172	k__Bacteria; p__Firmicutes; c__Clostridia; o__Clostridiales; f__; g__; s__	NA	NA	NA	Goodrich	2139	G	C	G	0.065	0.065	3.06	0.552	2.96522e-08	G	C	G	0.067828	0.067828	Atherosclerosis	47611	374797	0.995991	0.965344	1.02761	-0.004	0.0159	0.801106
rs4901725	14	57142910	k__Bacteria; p__Bacteroidetes; c__Bacteroidia; o__Bacteroidales; f__Bacteroidaceae; g__Bacteroides; s__	Bacteroidaceae	Bacteroides	NA	Goodrich	2139	C	T	C	0.355	0.355	-0.316	0.0564	2.10872e-08	T	C	C	0.62573	0.37427	Atherosclerosis	47611	374797	1.01131	0.995193	1.02769	0.0112	0.0082	0.170024
rs9323326	14	58526818	Proteobacteriaphylum	NA	NA	NA	Wang	2029	A	G	A	0.36	0.36	-0.21	0.0355567	8.76e-10	A	G	A	0.36497	0.36497	Atherosclerosis	47611	374797	0.988249	0.972465	1.00429	-0.0118201	0.00821474	0.150182
rs986417	14	60858761	UnclassifiedAcidaminococcaceae	Acidaminococcaceae	NA	NA	Wang	2029	C	T	T	0.94	0.06	-1.4	0.244664	2.63e-09	T	C	T	0.092282	0.092282	Atherosclerosis	47611	374797	0.994772	0.967486	1.02283	-0.00524153	0.0141901	0.711846
rs1088670	14	62003902	Lentisphaerae	NA	NA	NA	Scepanovic	858	C	T	C	0.119048	0.119048	0.445148	0.075021	4.18873e-08	T	C	C	0.86378	0.13622	Atherosclerosis	47611	374797	1.02109	0.997286	1.04547	0.0208752	0.0120373	0.0828805
rs12888449	14	82067691	Clostridium_celerecrescens	Clostridiaceae	Clostridium	Clostridium celerecrescens	Scepanovic	858	C	T	C	0.273179	0.273179	-0.229328	0.0414763	4.80636e-08	C	T	C	0.28092	0.28092	Atherosclerosis	47611	374797	0.997202	0.980316	1.01438	-0.00280144	0.00871388	0.747838
rs11626933	14	90754311	UnclassifiedErysipelotrichaceae	NA	NA	NA	Wang	2029	G	A	G	0.32	0.32	-0.24	0.0445837	1.83e-08	G	A	G	0.29302	0.29302	Atherosclerosis	47611	374797	1.01632	0.999333	1.0336	0.016192	0.00860145	0.0597723
rs1299403	14	90970215	Erysipelothrix	Erysipelotrichaceae	Erysipelothrix	NA	Scepanovic	858	A	G	A	0.382022	0.382022	0.406307	0.067234	3.88016e-08	A	G	A	0.39588	0.39588	Atherosclerosis	47611	374797	0.998527	0.982833	1.01447	-0.00147404	0.00808253	0.85529
rs10148302	14	92611999	k__Bacteria_p__Firmicutes_c__Bacilli_o__Lactobacillales_f__Streptococcaceae_g__Lactococcus	Streptococcaceae	Lactococcus	NA	Turpin	1098	G	C	G	0.22	0.22	-0.494	0.081	8.23e-10	G	C	G	0.23756	0.23756	Atherosclerosis	47611	374797	0.983308	0.965267	1.00169	-0.0168332	0.00944756	0.0747895
rs12442649	15	37973538	OTU15355DialisterSpecies-levelOTU	Veillonellaceae	Dialister	NA	Wang	2029	G	A	A	0.93	0.07	-1.49	0.283591	3.72e-08	A	G	A	0.09281	0.09281	Atherosclerosis	47611	374797	1.00955	0.982353	1.0375	0.00950574	0.0139336	0.495103
rs35275482	15	60082898	Enterobacteriaceaefamily	Enterobacteriaceae	NA	NA	Wang	2029	C	A	A	0.8	0.2	-0.54	0.0842881	3.72e-11	A	C	A	0.17243	0.17243	Atherosclerosis	47611	374797	0.995993	0.97573	1.01668	-0.00401525	0.0104866	0.701798
rs730589	15	64194173	k__Bacteria; p__Firmicutes; c__Clostridia; o__Clostridiales; f__Ruminococcaceae; g__; s__	Ruminococcaceae	NA	NA	Goodrich	2139	T	G	T	0.337	0.337	-1.2	0.21	1.10166e-08	T	G	T	0.32664	0.32664	Atherosclerosis	47611	374797	1.00612	0.989857	1.02264	0.0061	0.0083	0.463232
rs140159717	15	73765586	Clostridium_xylanovorans	Clostridiaceae	Clostridium	Clostridium xylanovorans	Scepanovic	858	T	C	T	0.0642857	0.0642857	0.507085	0.0867426	1.95087e-08	T	C	T	0.080419	0.080419	Atherosclerosis	47611	374797	1.00157	0.972964	1.03102	0.00157286	0.014786	0.915285
rs285712	15	93126004	Acidaminococcus	Acidaminococcaceae	Acidaminococcus	NA	Scepanovic	858	T	C	T	0.317992	0.317992	-0.481	0.0850975	4.56586e-08	C	T	T	0.66741	0.33259	Atherosclerosis	47611	374797	0.99182	0.975663	1.00824	-0.00821398	0.00837987	0.326985
rs4777927	15	94142630	k__Bacteria; p__Bacteroidetes; c__Bacteroidia; o__Bacteroidales; f__Bacteroidaceae; g__Bacteroides; s__	Bacteroidaceae	Bacteroides	NA	Goodrich	2139	T	C	T	0.336	0.336	1.25	0.222	1.79552e-08	C	T	T	0.66419	0.33581	Atherosclerosis	47611	374797	0.995274	0.978923	1.0119	-0.0047	0.0085	0.57512
rs8048623	16	18958515	Eubacterium_eligens	Eubacteriaceae	Eubacterium	Eubacterium eligens	Scepanovic	858	T	C	T	0.451981	0.451981	0.167614	0.0304379	4.87715e-08	C	T	T	0.55547	0.44453	Atherosclerosis	47611	374797	0.995104	0.979743	1.01071	-0.00490823	0.00793713	0.536319
rs12149695	16	27281429	OTU10032unclassifiedEnterobacteriaceae	Enterobacteriaceae	NA	NA	Wang	2029	A	T	T	0.56	0.44	0.61	0.105457	1.82e-09	A	T	T	0.52669	0.47331	Atherosclerosis	47611	374797	1.00422	0.988831	1.01986	0.00421497	0.00788122	0.59278
rs1362404	16	52007176	Lactobacillalesorder	NA	NA	NA	Wang	2029	T	G	G	0.64	0.36	0.23	0.0424999	1.56e-08	T	G	G	0.63323	0.36677	Atherosclerosis	47611	374797	1.00797	0.99184	1.02435	0.00793452	0.00822839	0.334902
rs76906435	17	15099895	k__Bacteria_p__Firmicutes_c__Bacilli_o__Lactobacillales_f__Lactobacillaceae_g__Lactobacillus	Lactobacillaceae	Lactobacillus	NA	Turpin	1098	C	T	C	0.08	0.08	-0.699	0.117	2.58e-09	C	T	C	0.081905	0.081905	Atherosclerosis	47611	374797	0.974996	0.947296	1.00351	-0.0253219	0.0147049	0.0850686
rs73314283	17	56001466	Murimonas_intestini	Lachnospiraceae	Murimonas	Murimonas intestini	Scepanovic	858	C	T	C	0.134615	0.134615	0.19865	0.0342364	1.43456e-08	C	T	C	0.13777	0.13777	Atherosclerosis	47611	374797	0.984965	0.962987	1.00745	-0.0151489	0.0115136	0.188262
rs2377005	17	76870293	Lentisphaeria, Victivallis_vadensis	Victivallaceae	Victivallis	Victivallis vadensis	Scepanovic	858	A	G	A	0.0576923	0.0576923	0.503077	0.0831163	2.49825e-08	G	A	A	0.922001	0.077999	Atherosclerosis	47611	374797	0.984042	0.955857	1.01306	-0.0160865	0.0148266	0.277933
rs62087474	18	9365869	Clostridium_xylanovorans	Clostridiaceae	Clostridium	Clostridium xylanovorans	Scepanovic	858	C	T	C	0.0761905	0.0761905	0.510622	0.0863986	1.39969e-08	C	T	C	0.088232	0.088232	Atherosclerosis	47611	374797	1.00266	0.975818	1.03024	0.00265522	0.0138439	0.847901
rs11877825	18	10566404	Erysipelotrichaceaefamily	Erysipelotrichaceae	NA	NA	Wang	2029	G	T	T	0.74	0.26	-0.27	0.0418688	2.82e-11	T	G	T	0.26431	0.26431	Atherosclerosis	47611	374797	0.999018	0.981386	1.01697	-0.00098287	0.00908513	0.913849
rs12457158	18	25848516	k__Bacteria_p__Proteobacteria_c__Deltaproteobacteria_o__Desulfovibrionales_f__Desulfovibrionaceae_g__Desulfovibrio	Desulfovibrionaceae	Desulfovibrio	NA	Turpin	1098	C	G	C	0.16	0.16	1.212	0.203	2.53e-09	C	G	C	0.17751	0.17751	Atherosclerosis	47611	374797	1.01317	0.99301	1.03374	0.0130851	0.0102549	0.20196
rs12607607	18	39082090	k__Bacteria; p__Firmicutes; c__Clostridia; o__Clostridiales; f__Lachnospiraceae; g__Dorea; s__	Lachnospiraceae	Dorea	NA	Goodrich	2139	T	C	T	0.169	0.169	-0.63	0.114	3.27025e-08	T	C	T	0.169	0.169	Atherosclerosis	47611	374797	1.01747	0.997038	1.03833	0.0173	0.0104	0.0942388
rs28473221	18	76714322	k__Bacteria.p__Firmicutes.c__Erysipelotrichi.o__Erysipelotrichales.f__Erysipelotrichaceae.g__.Eubacterium	Erysipelotrichaceae	Eubacterium	NA	Turpin	1098	G	A	G	0.12	0.12	-0.705	0.123	9.28e-09	G	A	G	0.11545	0.11545	Atherosclerosis	47611	374797	1.02002	0.995226	1.04542	0.0198174	0.0125523	0.114385
rs144580419	19	7726338	Blautia_coccoides	Lachnospiraceae	Blautia	Blautia coccoides	Scepanovic	858	A	T	A	0.118519	0.118519	0.243752	0.0433928	4.88144e-08	A	T	A	0.11498	0.11498	Atherosclerosis	47611	374797	0.999771	0.975942	1.02418	-0.000228736	0.012308	0.985173
rs11880147	19	18042945	k__Bacteria; p__Firmicutes; c__Clostridia; o__Clostridiales; f__Lachnospiraceae; g__; s__	Lachnospiraceae	NA	NA	Goodrich	2139	G	A	G	0.197	0.197	5.21	0.933	2.34863e-08	G	A	G	0.19866	0.19866	Atherosclerosis	47611	374797	0.996066	0.977005	1.0155	-0.0039	0.0099	0.689237
rs115795847	19	28117024	k__Bacteria_p__Bacteroidetes_c__Bacteroidia_o__Bacteroidales_f__.Odoribacteraceae	Odoribacteraceae	NA	NA	Turpin	1098	T	C	T	0.06	0.06	0.638	0.113	1.61e-08	T	C	T	0.057877	0.057877	Atherosclerosis	47611	374797	1.01044	0.977381	1.04462	0.0103876	0.0169728	0.540527
rs12608949	19	31079973	Pelotomaculum	Peptococcaceae	Pelotomaculum	NA	Scepanovic	858	A	T	A	0.456278	0.456278	-0.213471	0.0383179	4.40666e-08	T	A	A	0.57218	0.42782	Atherosclerosis	47611	374797	0.990627	0.975073	1.00643	-0.00941673	0.00807444	0.243518
rs148330122	19	38520324	Bacilliclass	NA	NA	NA	Wang	2029	C	T	T	0.95	0.05	-0.48	0.0822186	1.32e-09	T	C	T	0.062775	0.062775	Atherosclerosis	47611	374797	1.03588	1.00394	1.06884	0.0352492	0.0159802	0.0273977
rs4812383	20	35251962	Alistipes_shahii	Rikenellaceae	Alistipes	Alistipes shahii	Scepanovic	858	C	A	C	0.126354	0.126354	-0.243801	0.0436781	3.22828e-08	C	A	C	0.11481	0.11481	Atherosclerosis	47611	374797	0.974859	0.951087	0.999225	-0.0254627	0.0125954	0.0432194
rs2071199	20	43030866	Bacilliclass	NA	NA	NA	Wang	2029	T	C	C	0.84	0.16	-0.32	0.0586861	1.24e-08	C	T	C	0.14099	0.14099	Atherosclerosis	47611	374797	0.981974	0.960459	1.00397	-0.01819	0.0113029	0.107547
rs6012892	20	48909966	Lactivibrio_alcoholicus	Synergistaceae	Lactivibrio	Lactivibrio alcoholicus	Scepanovic	858	C	T	C	0.337989	0.337989	0.364139	0.0636361	4.47601e-08	T	C	C	0.66671	0.33329	Atherosclerosis	47611	374797	1.00389	0.98764	1.0204	0.00387822	0.00832413	0.641287
rs11905741	20	48910981	Lactivibrio_alcoholicus	Synergistaceae	Lactivibrio	Lactivibrio alcoholicus	Scepanovic	858	A	G	A	0.337989	0.337989	0.364139	0.0636361	4.47601e-08	G	A	A	0.66672	0.33328	Atherosclerosis	47611	374797	1.00377	0.987521	1.02028	0.00376105	0.00832568	0.651456
rs58368959	20	57681205	Clostridium_cellulolyticum	Clostridiaceae	Clostridium	Clostridium cellulolyticum	Scepanovic	858	G	T	G	0.0591216	0.0591216	0.35596	0.0603256	1.0019e-08	G	T	G	0.056024	0.056024	Atherosclerosis	47611	374797	1.02033	0.985211	1.05671	0.0201286	0.0178715	0.260041
rs35197943	21	24749215	k__Bacteria_p__Firmicutes_c__Clostridia_o__Clostridiales_f__Lachnospiraceae_g__Pseudobutyrivibrio	Lachnospiraceae	Pseudobutyrivibrio	NA	Turpin	1098	T	C	T	0.13	0.13	-0.721	0.129	2.15e-08	T	C	T	0.13406	0.13406	Atherosclerosis	47611	374797	1.00911	0.986913	1.03181	0.0090719	0.0113498	0.424116
rs34613612	21	32200202	Actinobacteriaphylum	NA	Actinobacteriaphylum	Actinobacteriaphylum	Wang	2029	C	G	C	0.37	0.37	0.25	0.0419525	6.34e-10	C	G	C	0.42734	0.42734	Atherosclerosis	47611	374797	0.988417	0.97312	1.00396	-0.0116504	0.00795799	0.143196
rs2834288	21	35264397	k__Bacteria|p__Firmicutes|c__Clostridia|o__Clostridiales|f__Oscillospiraceae|g__Oscillibacter	Oscillospiraceae	Oscillibacter	NA	Bonder	984	G	A	G	Minor allele	NA	-0.135068	0.0240504	1.95203e-08	G	A	G	0.37626	0.37626	Atherosclerosis	47611	374797	0.991185	0.975349	1.00728	-0.0089	0.0082	0.281305
rs178282	22	21338543	Negativicutes, Selenomonadales	NA	NA	NA	Scepanovic	858	T	C	T	0.288824	0.288824	-0.166904	0.0301196	4.00934e-08	C	T	T	0.71491	0.28509	Atherosclerosis	47611	374797	1.01487	0.997412	1.03264	0.0147625	0.00885404	0.0954514
rs1800694	22	38219943	k__Bacteria.p__Lentisphaerae	NA	NA	NA	Turpin	1098	T	C	T	0.05	0.05	1.188	0.219	5.93e-08	T	C	T	0.061167	0.061167	Atherosclerosis	47611	374797	1.01142	0.979067	1.04485	0.0113579	0.0165886	0.493544
rs938295	1	16087260	UnclassifiedEnterobacteriaceae	Enterobacteriaceae	NA	NA	Wang	2029	C	T	T	0.77	0.23	-0.49	0.0917821	2.34e-08	T	C	T	0.17366	0.17366	Atopy	144107	278301	0.988003	0.974651	1.00154	-0.0120699	0.00694175	0.0820801
rs41269155	1	16265904	k__Bacteria.p__Firmicutes.c__Clostridia.o__Clostridiales.f__Veillonellaceae.g__Acidaminococcus	Veillonellaceae	Acidaminococcus	NA	Turpin	1098	A	T	A	0.08	0.08	-1.945	0.278	2.57e-12	A	T	A	0.078848	0.078848	Atopy	144107	278301	1.01716	0.998625	1.03604	0.0170155	0.00938355	0.0697798
rs6666120	1	18103049	k__Archaea_p__Euryarchaeota_c__Methanobacteria_o__Methanobacteriales_f__Methanobacteriaceae_g__Methanobrevibacter	Methanobacteriaceae	Methanobrevibacter	NA	Turpin	1098	G	A	G	0.31	0.31	-1.146	0.201	1.23e-08	G	A	G	0.32491	0.32491	Atopy	144107	278301	1.00154	0.99058	1.01261	0.00153443	0.00561158	0.784515
rs75036654	1	37744361	UnclassifiedAcidaminococcaceae	Acidaminococcaceae	NA	NA	Wang	2029	C	T	T	0.93	0.07	-1.39	0.231676	4.94e-10	T	C	T	0.065729	0.065729	Atopy	144107	278301	0.995137	0.975112	1.01557	-0.00487524	0.0103715	0.638312
rs59846192	1	53946829	k__Bacteria.p__Firmicutes.c__Clostridia.o__Clostridiales.f__Lachnospiraceae.g__Lachnospira	Lachnospiraceae	Lachnospira	NA	Turpin	1098	A	G	A	0.13	0.13	0.504	0.092	4.15e-08	A	G	A	0.12197	0.12197	Atopy	144107	278301	0.995752	0.980693	1.01104	-0.00425706	0.00777481	0.584004
rs706481	1	57415200	Paenibacillus	Paenibacillaceae	Paenibacillus	NA	Scepanovic	858	T	C	T	0.053125	0.053125	0.476779	0.0839568	2.3623e-08	T	C	T	0.054193	0.054193	Atopy	144107	278301	1.01978	0.997235	1.04284	0.019589	0.0114071	0.085929
rs6683259	1	58670059	k__Bacteria_p__Firmicutes_c__Clostridia_o__Clostridiales_f__Veillonellaceae_g__Megamonas	Veillonellaceae	Megamonas	NA	Turpin	1098	A	G	A	0.05	0.05	-1.475	0.253	5.28e-09	A	G	A	0.056463	0.056463	Atopy	144107	278301	0.988636	0.967105	1.01065	-0.0114286	0.0112347	0.30903
1:60346014_GT_G	1	60346014	k__Bacteria_p__Firmicutes_c__Bacilli_o__Lactobacillales_f__Lactobacillaceae_g__Lactobacillus	Lactobacillaceae	Lactobacillus	NA	Turpin	1098	G	GT	G	0.05	0.05	-0.86	0.148	6.44e-09	G	GT	G	0.070931	0.070931	Atopy	144107	278301	1.00168	0.982387	1.02136	0.00168028	0.00992385	0.865547
rs6692744	1	87721008	k__Bacteria.p__Actinobacteria.c__Coriobacteriia.o__Coriobacteriales.f__Coriobacteriaceae.g__Slackia	Coriobacteriaceae	Slackia	NA	Turpin	1098	C	G	C	0.1	0.1	1.045	0.189	3.03e-08	C	G	C	0.1014	0.1014	Atopy	144107	278301	0.987497	0.971074	1.0042	-0.0125819	0.00855661	0.141445
rs1376235	1	106677373	k__Bacteria; p__Actinobacteria; c__Coriobacteriia; o__Coriobacteriales; f__Coriobacteriaceae; g__Eggerthella; s__lenta	Coriobacteriaceae	Eggerthella	lenta	Goodrich	2139	G	C	G	0.083	0.083	21.1	3.81	3.05844e-08	G	C	G	0.10773	0.10773	Atopy	144107	278301	1.0118	0.994944	1.02894	0.0117	0.0086	0.171124
rs1376236	1	106677510	k__Bacteria.p__Actinobacteria.c__Coriobacteriia.o__Coriobacteriales.f__Coriobacteriaceae.g__Eggerthella	Coriobacteriaceae	Eggerthella	NA	Goodrich	2139	C	A	C	0.085	0.085	16.3	2.87	1.35134e-08	C	A	C	0.10952	0.10952	Atopy	144107	278301	1.0117	0.994847	1.02883	0.0116	0.0086	0.174739
rs597205	1	112413022	OTU13305FecalibacteriumSpecies-levelOTU	Ruminococcaceae	Faecalibacterium	Faecalibacterium prausnitzii	Wang	2029	T	C	C	0.89	0.11	-0.62	0.111968	7.68e-09	C	T	C	0.096231	0.096231	Atopy	144107	278301	0.985521	0.968111	1.00324	-0.014585	0.00909375	0.108747
rs12137699	1	116209762	k__Bacteria|p__Proteobacteria|c__Betaproteobacteria|o__Burkholderiales|f__Sutterellaceae	Sutterellaceae	NA	NA	Bonder	984	T	C	T	Minor allele	NA	0.165668	0.0302868	4.50544e-08	T	C	T	0.23293	0.23293	Atopy	144107	278301	0.988602	0.976956	1.00039	-0.0115	0.006	0.0579657
rs147600757	1	119944761	k__Bacteria_p__Bacteroidetes_c__Bacteroidia_o__Bacteroidales_f__Rikenellaceae	Rikenellaceae	NA	NA	Turpin	1098	A	G	A	0.06	0.06	0.463	0.075	7.89e-10	A	G	A	0.063165	0.063165	Atopy	144107	278301	0.996721	0.976255	1.01762	-0.00328454	0.0105851	0.756335
rs55987656	1	198157740	k__Bacteria.p__Firmicutes.c__Clostridia.o__Clostridiales.f__.Mogibacteriaceae..g__Mogibacterium	Mogibacteriaceae	Mogibacterium	NA	Turpin	1098	C	G	C	0.06	0.06	-0.616	0.124	6.33e-07	C	G	C	0.052009	0.052009	Atopy	144107	278301	0.988822	0.966838	1.01131	-0.0112405	0.0114712	0.327141
rs143179968	1	246909388	k__Bacteria_p__Firmicutes_c__Clostridia_o__Clostridiales_f__Peptococcaceae_Other	Peptococcaceae	NA	NA	Turpin	1098	T	C	T	0.07	0.07	0.836	0.14	2.13e-09	T	C	T	0.08235	0.08235	Atopy	144107	278301	1.01449	0.995859	1.03347	0.0143848	0.00945626	0.128211
rs7581129	2	4666664	k__Bacteria.p__Firmicutes.c__Clostridia.o__Clostridiales.f__Ruminococcaceae.g__Oscillospira	Ruminococcaceae	Oscillospira	NA	Turpin	1098	C	T	C	0.05	0.05	0.257	0.047	4.2e-08	C	T	C	0.065621	0.065621	Atopy	144107	278301	0.995231	0.97419	1.01673	-0.00478008	0.0109025	0.661067
rs4669413	2	9805923	Blautiagenus	Lachnospiraceae	Blautia	Blautiagenus	Wang	2029	T	C	T	0.44	0.44	-0.18	0.0329757	1.2e-08	T	C	T	0.42735	0.42735	Atopy	144107	278301	1.00207	0.991966	1.01229	0.00207267	0.00517314	0.688671
rs59059541	2	46178143	Clostridium_xylanovorans	Clostridiaceae	Clostridium	Clostridium xylanovorans	Scepanovic	858	T	C	T	0.052381	0.052381	0.545315	0.0962561	4.89971e-08	T	C	T	0.05014	0.05014	Atopy	144107	278301	0.994762	0.971377	1.01871	-0.00525197	0.0121369	0.665213
rs2278067	2	95955680	k__Bacteria; p__Firmicutes; c__Clostridia; o__Clostridiales; f__Ruminococcaceae; g__; s__	Ruminococcaceae	NA	NA	Goodrich	2139	G	T	G	0.487	0.487	0.236	0.0443	1.51839e-08	T	G	T	0.48931	0.48931	Atopy	144107	278301	0.998374	0.988401	1.00845	-0.0016	0.0051	0.750757
rs7605411	2	102353258	Bacteroides_nordii	Bacteroidaceae	Bacteroides	Bacteroides nordii	Scepanovic	858	G	C	G	0.0593607	0.0593607	0.690405	0.120273	3.19203e-08	G	C	G	0.04335	0.04335	Atopy	144107	278301	1.01446	0.98898	1.0406	0.0143583	0.0129794	0.268623
rs79387448	2	103215410	Blautiagenus	Lachnospiraceae	Blautia	NA	Wang	2029	C	T	T	0.84	0.16	-0.31	0.0492446	7.68e-11	T	C	T	0.15753	0.15753	Atopy	144107	278301	1.00245	0.988967	1.01611	0.00244598	0.00690823	0.723289
rs111870934	2	128648546	k__Bacteria.p__Lentisphaerae	NA	NA	NA	Turpin	1098	A	G	A	0.1	0.1	-1.042	0.159	5.32e-11	A	G	A	0.10049	0.10049	Atopy	144107	278301	0.994377	0.978045	1.01098	-0.00563927	0.00844938	0.504505
rs10928827	2	129457798	Lactobacillalesorder	NA	NA	NA	Wang	2029	G	A	A	0.52	0.48	-0.23	0.0407621	4.19e-09	G	A	A	0.51051	0.48949	Atopy	144107	278301	0.985632	0.975789	0.995574	-0.0144726	0.00512066	0.00470873
rs10202734	2	130199082	k__Bacteria.p__Actinobacteria.c__Coriobacteriia.o__Coriobacteriales.f__Coriobacteriaceae.g__Slackia	Coriobacteriaceae	Slackia	NA	Turpin	1098	T	C	T	0.07	0.07	1.34	0.212	2.82e-10	T	C	T	0.076181	0.076181	Atopy	144107	278301	1.00918	0.98946	1.0293	0.00913921	0.0100689	0.364056
rs1446585	2	136407479	k__Bacteria.p__Actinobacteria.c__Actinobacteria.o__Bifidobacteriales.f__Bifidobacteriaceae.g__Bifidobacterium	Bifidobacteriaceae	Bifidobacterium	NA	Goodrich	2139	G	A	G	0.265	0.265	0.167	0.0303	3.55685e-08	G	A	G	0.27324	0.27324	Atopy	144107	278301	1.01183	0.999773	1.02403	0.0118	0.0061	0.0544905
rs2925216	2	138532756	k__Bacteria.p__Proteobacteria.c__Betaproteobacteria.o__Burkholderiales	NA	NA	NA	Turpin	1098	T	C	T	0.06	0.06	0.648	0.117	3.08e-08	C	T	T	0.935946	0.064054	Atopy	144107	278301	1.01514	0.991938	1.03889	0.0150269	0.0117969	0.202731
rs78841413	2	155335553	Erysipelothrix	Erysipelotrichaceae	Erysipelothrix	NA	Scepanovic	858	C	G	C	0.0449438	0.0449438	0.912101	0.150023	3.31098e-08	C	G	C	0.05858	0.05858	Atopy	144107	278301	0.994986	0.97369	1.01675	-0.00502615	0.0110389	0.648885
rs62171178	2	170657022	k__Bacteria_p__Bacteroidetes_c__Bacteroidia_o__Bacteroidales_f__Rikenellaceae	Rikenellaceae	NA	NA	Turpin	1098	T	C	T	0.06	0.06	0.511	0.081	3.23e-10	T	C	T	0.079227	0.079227	Atopy	144107	278301	1.00446	0.986216	1.02305	0.00445459	0.00935416	0.633921
rs12615974	2	173893338	Klebsiella_variicola	Enterobacteriaceae	Klebsiella	Klebsiella variicola	Scepanovic	858	C	T	C	0.157609	0.157609	0.930512	0.151895	2.4693e-08	C	T	C	0.14083	0.14083	Atopy	144107	278301	0.998783	0.984377	1.0134	-0.00121732	0.00741288	0.86956
rs7587067	2	197259243	k__Bacteria; p__Firmicutes; c__Clostridia; o__Clostridiales; f__; g__; s__	NA	NA	NA	Goodrich	2139	T	C	T	0.317	0.317	-0.102	0.0183	2.49284e-08	C	T	T	0.67066	0.32934	Atopy	144107	278301	0.999944	0.989202	1.0108	-0.0001	0.0055	0.991905
rs4621152	2	217908985	Gammaproteobacteriaclass	NA	NA	NA	Wang	2029	C	T	T	0.63	0.37	-0.29	0.0533959	1.4e-08	C	T	T	0.62484	0.37516	Atopy	144107	278301	1.00953	0.99912	1.02006	0.00948913	0.00529059	0.0728794
rs56006724	2	228519518	UnclassifiedAcidaminococcaceae	Firmicutes	Acidaminococcaceae	NA	Wang	2029	A	G	G	0.78	0.22	-0.88	0.147679	6.35e-10	G	A	G	0.2457	0.2457	Atopy	144107	278301	0.999693	0.988053	1.01147	-0.000306551	0.00597576	0.959087
rs7605872	2	241123546	k__Bacteria|p__Firmicutes|c__Negativicutes|o__Selenomonadales|f__Veillonellaceae|g__Dialister|s__Dialister_invisus	Veillonellaceae	Dialister	Dialister invisus	Bonder	984	G	T	G	Minor allele	NA	0.221811	0.0402824	3.66662e-08	G	T	G	0.4185	0.4185	Atopy	144107	278301	1.00384	0.993685	1.0141	0.0038	0.0052	0.4598
rs73005672	3	294484	k__Bacteria_p__Firmicutes_c__Clostridia_o__Clostridiales_f__Veillonellaceae_g__Megamonas	Veillonellaceae	Megamonas	NA	Turpin	1098	T	G	T	0.06	0.06	-1.445	0.257	1.82e-08	T	G	T	0.079568	0.079568	Atopy	144107	278301	0.994973	0.976063	1.01425	-0.00504002	0.00979	0.606683
rs1394174	3	1261480	k__Bacteria_p__Firmicutes_c__Clostridia_o__Clostridiales_f__Ruminococcaceae_g__Faecalibacterium	Ruminococcaceae	Faecalibacterium	Faecalibacterium prausnitzii	Turpin	1098	A	G	A	0.05	0.05	0.332	0.057	6.44e-09	A	G	A	0.060786	0.060786	Atopy	144107	278301	1.01143	0.988915	1.03445	0.0113619	0.0114839	0.322475
rs11915634	3	1492049	Marinilabiliaceaefamily	Marinilabiliaceae	NA	NA	Wang	2029	T	C	C	0.96	0.04	-1.3	0.213788	2.99e-10	C	T	C	0.047154	0.047154	Atopy	144107	278301	0.998172	0.974926	1.02197	-0.00183009	0.0120222	0.879008
rs73020545	3	13119067	Anaerofilum	Ruminococcaceae	Anaerofilum	NA	Scepanovic	858	G	C	G	0.150628	0.150628	0.204335	0.0360526	2.10187e-08	G	C	G	0.14615	0.14615	Atopy	144107	278301	1.00881	0.994611	1.02321	0.00877128	0.00723208	0.225195
rs2630788	3	21875126	genus_Anaerostipes	Lachnospiraceae	Anaerostipes	NA	Davenport	184	C	T	C	0.111	0.111	0.98375	0.169344	4.9e-08	A	G	G	0.87132	0.12868	Atopy	144107	278301	1.0021	0.987166	1.01726	0.00209936	0.00766151	0.784074
rs13081014	3	29561962	k__Bacteria.p__Proteobacteria.c__Gammaproteobacteria.o__Pasteurellales.f__Pasteurellaceae.g__Aggregatibacter	Pasteurellaceae	Aggregatibacter	NA	Turpin	1098	A	G	A	0.08	0.08	-0.722	0.132	4.97e-08	A	G	A	0.10737	0.10737	Atopy	144107	278301	0.986538	0.970093	1.00326	-0.0135537	0.00857629	0.114022
rs3925158	3	38289251	OTU10032unclassifiedEnterobacteriaceaeSpecies-levelOTU	Enterobacteriaceae	NA	NA	Wang	2029	C	G	G	0.88	0.12	-1	0.179464	6.29e-09	G	C	G	0.10935	0.10935	Atopy	144107	278301	0.995947	0.979597	1.01257	-0.00406152	0.00844541	0.630577
rs13096731	3	58049639	EscherichiaShigella	Enterobacteriaceae	EscherichiaShigella	NA	Wang	2029	A	G	A	0.28	0.28	-0.43	0.0807796	2.55e-08	A	G	A	0.29806	0.29806	Atopy	144107	278301	0.989618	0.978802	1.00055	-0.0104358	0.00560719	0.0627229
rs59042687	3	95523000	Lactobacillalesorder	NA	NA	NA	Wang	2029	T	G	T	0.4	0.4	-0.23	0.0412622	6.22e-09	T	G	T	0.36493	0.36493	Atopy	144107	278301	1.00214	0.991723	1.01267	0.0021409	0.00533301	0.688094
rs9831278	3	98924904	Marinilabiliaceaefamily	Marinilabiliaceae	NA	NA	Wang	2029	C	T	T	0.95	0.05	-1.16	0.217859	2.53e-08	T	C	T	0.042287	0.042287	Atopy	144107	278301	0.990331	0.964085	1.01729	-0.00971558	0.0137044	0.478363
rs13100905	3	111964548	k__Bacteria_p__Firmicutes_c__Clostridia_o__Clostridiales_f__Lachnospiraceae_g__Pseudobutyrivibrio	Lachnospiraceae	Pseudobutyrivibrio	NA	Turpin	1098	T	C	T	0.05	0.05	-0.855	0.152	1.73e-08	C	T	T	0.940519	0.059481	Atopy	144107	278301	1.01767	0.99577	1.04005	0.0175144	0.0110989	0.114558
rs62273067	3	139347358	k__Bacteria.p__Firmicutes.c__Clostridia.o__Clostridiales.f__Veillonellaceae.g__Acidaminococcus	Veillonellaceae	Acidaminococcus	NA	Turpin	1098	G	A	G	0.39	0.39	12.291	2.009	9.4e-10	G	A	G	0.402	0.402	Atopy	144107	278301	1.00635	0.996161	1.01665	0.0063319	0.00519287	0.222713
rs73152900	3	143443979	Blautia_glucerasea	Lachnospiraceae	Blautia	Blautia glucerasea	Scepanovic	858	C	T	C	0.0458716	0.0458716	0.983287	0.146105	9.22602e-10	C	T	C	0.056809	0.056809	Atopy	144107	278301	0.989431	0.968595	1.01072	-0.0106248	0.0108592	0.327869
rs62295801	3	163037447	Lactobacillalesorder	NA	NA	NA	Wang	2029	G	T	G	0.25	0.25	-0.27	0.0450923	5.32e-10	G	T	G	0.27138	0.27138	Atopy	144107	278301	0.996979	0.985945	1.00814	-0.0030252	0.00567851	0.59421
rs7646786	3	185730049	Bacilliclass	NA	NA	NA	Wang	2029	T	C	T	0.49	0.49	-0.22	0.0411781	2.29e-08	T	C	T	0.48584	0.48584	Atopy	144107	278301	0.999703	0.989571	1.00994	-0.000297226	0.00519722	0.954394
rs7656342	4	9818116	UnclassifiedPorphyromonadaceae	Porphyromonadaceae	NA	NA	Wang	2029	A	G	G	0.62	0.38	0.39	0.0682836	2.8e-09	A	G	G	0.65173	0.34827	Atopy	144107	278301	0.997983	0.9874	1.00868	-0.00201919	0.00543914	0.710463
rs1346183	4	37115329	k__Bacteria; p__Firmicutes; c__Clostridia; o__Clostridiales; f__Ruminococcaceae; g__Faecalibacterium; s__prausnitzii	Ruminococcaceae	Faecalibacterium	Faecalibacterium prausnitzii	Goodrich	2139	C	T	C	0.105	0.105	-0.0983	0.0177	2.7973e-08	C	T	C	0.12323	0.12323	Atopy	144107	278301	0.996059	0.980307	1.01206	-0.0039	0.0081	0.627321
rs62409631	4	45127498	Butyricimonas_paravirosa	Odoribacteraceae	Butyricimonas	Butyricimonas paravirosa	Scepanovic	858	G	T	G	0.0699588	0.0699588	0.485613	0.0819204	1.06611e-08	G	T	G	0.059055	0.059055	Atopy	144107	278301	1.00335	0.982317	1.02482	0.00333945	0.0108064	0.757302
rs4485851	4	68189079	Clostridium_xylanovorans	Clostridiaceae	Clostridium	Clostridium xylanovorans	Scepanovic	858	G	C	G	0.0642857	0.0642857	0.57207	0.097376	1.67976e-08	C	G	G	0.927119	0.072881	Atopy	144107	278301	0.97901	0.959577	0.998836	-0.0212137	0.010229	0.0380899
rs11724031	4	77462778	Marinilabiliaceaefamily	Marinilabiliaceae	NA	NA	Wang	2029	G	A	A	0.89	0.11	-0.97	0.158671	2.44e-10	A	G	A	0.011267	0.011267	Atopy	144107	278301	1.05971	0.993738	1.13007	0.0579973	0.0327952	0.0769822
rs3775467	4	90832608	k__Bacteria.p__Firmicutes.c__Bacilli.o__Lactobacillales.f__Leuconostocaceae.g__Weissella	Leuconostocaeae	Weissella	NA	Turpin	1098	A	C	A	0.07	0.07	-0.526	0.088	2.44e-09	A	C	A	0.077426	0.077426	Atopy	144107	278301	0.984918	0.965986	1.00422	-0.0151967	0.00990275	0.124883
rs62307736	4	96806297	Coprococcus_comes	Lachnospiraceae	Coprococcus	Coprococcus comes	Scepanovic	858	T	A	T	0.0733662	0.0733662	-0.277483	0.045809	2.12005e-09	T	A	T	0.079847	0.079847	Atopy	144107	278301	0.989486	0.969896	1.00947	-0.0105695	0.0102026	0.30022
rs2866194	4	101100658	k__Bacteria; p__Bacteroidetes; c__Bacteroidia; o__Bacteroidales; f__Bacteroidaceae; g__Bacteroides; s__	Bacteroidaceae	Bacteroides	NA	Goodrich	2139	G	A	G	0.288	0.288	-0.38	0.0692	3.98919e-08	A	G	G	0.69382	0.30618	Atopy	144107	278301	1.00738	0.996393	1.01848	0.0073	0.0056	0.18885
rs6534322	4	122695318	k__Bacteria.p__Proteobacteria.c__Gammaproteobacteria.o__Pseudomonadales.f__Moraxellaceae.g__Acinetobacter	Moraxellaceae	Acinetobacter	NA	Turpin	1098	A	C	A	0.06	0.06	-0.346	0.059	3.47e-09	A	C	A	0.066321	0.066321	Atopy	144107	278301	1.00637	0.985292	1.0279	0.00635078	0.0108001	0.556511
rs17421787	4	131499569	Erysipelotrichaceaefamily	Erysipelotrichaceae	NA	NA	Wang	2029	C	G	G	0.91	0.09	-0.3	0.0570335	3.6e-08	G	C	G	0.08926	0.08926	Atopy	144107	278301	1.01912	1.0014	1.03716	0.0189428	0.00895117	0.0343248
rs112580639	4	151979112	Clostridium_propionicum	Clostridiaceae	Clostridium	Clostridium propionicum	Scepanovic	858	C	G	C	0.167683	0.167683	0.290386	0.0502015	3.72103e-08	C	G	C	0.16631	0.16631	Atopy	144107	278301	0.991844	0.978462	1.00541	-0.00818924	0.00693077	0.237373
rs13115105	4	182839920	Gordonibacter_pamelaeae	Coriobacteriaceae	Gordonibacter	Gordonibacter pamelaeae	Scepanovic	858	G	A	G	0.1875	0.1875	0.474767	0.0776307	2.92232e-08	G	A	G	0.14345	0.14345	Atopy	144107	278301	1.00616	0.991884	1.02065	0.00614343	0.00729214	0.399524
rs4862016	4	182874049	Gordonibacter	Coriobacteriaceae	Gordonibacter	NA	Scepanovic	858	G	A	G	0.152778	0.152778	0.466726	0.0702725	1.44981e-09	G	A	G	0.14851	0.14851	Atopy	144107	278301	1.00091	0.98675	1.01528	0.00091297	0.00727124	0.900081
rs16901246	5	11089822	k__Bacteria_p__Bacteroidetes_c__Bacteroidia_o__Bacteroidales_f__.Barnesiellaceae	Barnesiellaceae	NA	NA	Turpin	1098	T	G	T	0.11	0.11	0.967	0.147	5.34e-11	T	G	T	0.10685	0.10685	Atopy	144107	278301	1.00867	0.992312	1.0253	0.00863624	0.00834363	0.300636
rs1826812	5	18599038	k__Bacteria_p__Firmicutes_c__Clostridia_o__Clostridiales_f__Lachnospiraceae_g__Pseudobutyrivibrio	Lachnospiraceae	Pseudobutyrivibrio	NA	Turpin	1098	T	C	T	0.05	0.05	-0.81	0.139	5.06e-09	T	C	T	0.06169	0.06169	Atopy	144107	278301	1.0071	0.985195	1.02949	0.00707475	0.0112196	0.528321
rs35028939	5	29480742	Acidaminococcaceae	Acidaminococcaceae	NA	NA	Scepanovic	858	A	G	A	0.0669856	0.0669856	-0.520748	0.0881328	5.6773e-09	A	G	A	0.078616	0.078616	Atopy	144107	278301	1.00728	0.98899	1.02591	0.00725235	0.00934846	0.437879
rs34869836	5	42220431	k__Bacteria_p__Firmicutes_c__Clostridia_o__SHA.98	NA	NA	NA	Turpin	1098	A	T	A	0.32	0.32	0.396	0.07	1.41e-08	T	A	A	0.66846	0.33154	Atopy	144107	278301	1.01175	1.00099	1.02263	0.0116864	0.00545683	0.0322246
rs9291879	5	66526209	UnclassifiedPorphyromonadaceae	Porphyromonadaceae	NA	NA	Wang	2029	C	T	T	0.86	0.14	-0.58	0.10224	3.51e-09	T	C	T	0.14524	0.14524	Atopy	144107	278301	0.992218	0.977448	1.00721	-0.0078123	0.00765213	0.307286
rs147264981	5	90301196	k__Bacteria.p__Firmicutes.c__Clostridia.o__Clostridiales.f__Veillonellaceae.g__Acidaminococcus	Veillonellaceae	Acidaminococcus	NA	Turpin	1098	TA	T	TA	0.05	0.05	-2.2	0.354	4.9e-10	TA	T	TA	0.056594	0.056594	Atopy	144107	278301	0.981117	0.958097	1.00469	-0.019064	0.0121133	0.115533
rs10058249	5	107323372	k__Bacteria.p__Firmicutes.c__Clostridia.o__Clostridiales.f__Lachnospiraceae.g__Roseburia	Lachnospiraceae	Roseburia	NA	Turpin	1098	A	G	A	0.14	0.14	0.342	0.058	3.65e-09	A	G	A	0.13022	0.13022	Atopy	144107	278301	0.997898	0.983071	1.01295	-0.00210376	0.00763766	0.782974
rs6893213	5	110198114	Clostridium_IV	Clostridiaceae	Clostridium	Clostridium IV	Scepanovic	858	T	C	T	0.0868298	0.0868298	-0.223233	0.0402573	3.9159e-08	T	C	T	0.08014	0.08014	Atopy	144107	278301	1.12739	1.1069	1.14827	0.119908	0.00936113	1.54898e-40
rs4410636	5	112935406	Eubacterium_ruminantium	Eubacteriaceae	Eubacterium	Eubacterium ruminantium	Scepanovic	858	T	A	T	0.103672	0.103672	-0.503191	0.0887504	2.53212e-08	T	A	T	0.10845	0.10845	Atopy	144107	278301	0.998621	0.982568	1.01494	-0.00137952	0.00826822	0.867491
rs34676687	5	116792670	Blautia_glucerasea	Lachnospiraceae	Blautia	Blautia glucerasea	Scepanovic	858	G	A	G	0.0458716	0.0458716	0.900752	0.150255	2.91328e-08	G	A	G	0.062223	0.062223	Atopy	144107	278301	0.98309	0.962808	1.0038	-0.0170548	0.0106361	0.108828
rs331083	5	127767103	Ruminococcus_flavefaciens	Ruminococcaceae	Ruminococcus	Ruminococcus flavefaciens	Scepanovic	858	T	C	T	0.383333	0.383333	-0.499338	0.0795696	6.22243e-09	C	T	T	0.57744	0.42256	Atopy	144107	278301	0.995819	0.985703	1.00604	-0.00418997	0.00520914	0.421195
rs249733	5	141887906	OTU10032unclassifiedEnterobacteriaceae	Enterobacteriaceae	NA	NA	Wang	2029	T	C	C	0.66	0.34	-0.65	0.108217	4.74e-10	C	T	C	0.36763	0.36763	Atopy	144107	278301	0.991938	0.981569	1.00242	-0.00809505	0.00536098	0.131045
rs113045860	5	160455937	k__Bacteria.p__Actinobacteria.c__Actinobacteria.o__Actinomycetales.f__Micrococcaceae	Micrococcaceae	NA	NA	Turpin	1098	G	A	G	0.06	0.06	-0.461	0.073	2.29e-10	G	A	G	0.063972	0.063972	Atopy	144107	278301	1.01259	0.992359	1.03322	0.0125067	0.0102946	0.224411
rs10055309	5	168430327	k__Bacteria.p__Firmicutes.c__Clostridia.o__Clostridiales.f__Clostridiaceae.g__	Clostridiaceae	NA	NA	Goodrich	2139	C	T	C	0.059	0.059	0.353	0.0617	1.05755e-08	C	T	C	0.06215	0.06215	Atopy	144107	278301	0.986532	0.965766	1.00774	-0.0136	0.0109	0.211578
rs72848121	5	171960412	Actinobacteria	NA	NA	NA	Scepanovic	858	G	C	G	0.106538	0.106538	0.315582	0.0561744	2.64607e-08	G	C	G	0.099119	0.099119	Atopy	144107	278301	0.995149	0.978329	1.01226	-0.00486271	0.00869735	0.576092
rs138041673	6	23943584	k__Bacteria.p__Proteobacteria.c__Gammaproteobacteria.o__Pasteurellales.f__Pasteurellaceae.g__Aggregatibacter	Pasteurellaceae	Aggregatibacter	NA	Turpin	1098	T	TTCA	T	0.09	0.09	-0.861	0.153	1.77e-08	TTCA	T	T	0.900431	0.099569	Atopy	144107	278301	0.994359	0.977639	1.01136	-0.00565724	0.00865168	0.513183
rs2269706	6	30652872	k__Bacteria; p__Firmicutes; c__Clostridia; o__Clostridiales; f__; g__; s__	NA	NA	NA	Goodrich	2139	A	G	A	0.067	0.067	2.09	0.376	2.72086e-08	A	G	A	0.074654	0.074654	Atopy	144107	278301	0.987523	0.967824	1.00762	-0.0126	0.0103	0.221934
rs5877666	6	80338468	k__Bacteria_p__Firmicutes_c__Bacilli_o__Lactobacillales_f__Lactobacillaceae_g__Lactobacillus	Lactobacillaceae	Lactobacillus	NA	Turpin	1098	GA	G	GA	0.06	0.06	-0.792	0.135	4.96e-09	GA	G	GA	0.068111	0.068111	Atopy	144107	278301	1.01611	0.995154	1.03752	0.0159863	0.0106349	0.13279
rs4548017	6	98399521	k__Archaea|p__Euryarchaeota|c__Methanobacteria|o__Methanobacteriales|f__Methanobacteriaceae	Methanobacteriaceae	NA	NA	Bonder	984	A	G	A	Minor allele	NA	0.210563	0.0372248	1.54581e-08	G	A	A	0.60662	0.39338	Atopy	144107	278301	0.995973	0.985801	1.00625	-0.004	0.0052	0.441138
rs6941322	6	113952266	Deltaproteobacteria	NA	NA	NA	Scepanovic	858	T	C	T	0.452233	0.452233	0.168279	0.0301426	3.24035e-08	C	T	T	0.55666	0.44334	Atopy	144107	278301	0.999582	0.989513	1.00975	-0.000417901	0.00516531	0.935517
rs7782745	7	12127071	k__Bacteria_p__Firmicutes_c__Clostridia_o__Clostridiales_f__Veillonellaceae_g__Megamonas	Veillonellaceae	Megamonas	NA	Turpin	1098	T	C	T	0.05	0.05	-1.436	0.235	9.9e-10	T	C	T	0.056537	0.056537	Atopy	144107	278301	1.02501	1.00181	1.04875	0.0247055	0.0116824	0.0344502
rs17739409	7	21281203	k__Bacteria.p__Firmicutes.c__Clostridia.o__Clostridiales.f__Veillonellaceae.g__Acidaminococcus	Veillonellaceae	Acidaminococcus	NA	Turpin	1098	C	T	C	0.08	0.08	-1.667	0.274	1.14e-09	C	T	C	0.10433	0.10433	Atopy	144107	278301	1.01772	1.00123	1.03448	0.0175628	0.00833467	0.0351009
rs74997447	7	38465243	k__Bacteria.p__Lentisphaerae	NA	NA	NA	Turpin	1098	T	C	T	0.06	0.06	1.302	0.222	4.68e-09	T	C	T	0.057252	0.057252	Atopy	144107	278301	1.00981	0.987898	1.03221	0.00976476	0.0111944	0.38305
rs17661843	7	48403751	UnclassifiedAcidaminococcaceae	Acidaminococcaceae	NA	NA	Wang	2029	T	C	C	0.87	0.13	-1.4	0.189491	3.72e-14	C	T	C	0.12239	0.12239	Atopy	144107	278301	0.990981	0.975874	1.00632	-0.00905941	0.00783813	0.247757
rs4628206	7	82497343	k__Bacteria; p__Bacteroidetes; c__Bacteroidia; o__Bacteroidales; f__Bacteroidaceae; g__Bacteroides; s__	Bacteroidaceae	Bacteroides	NA	Goodrich	2139	T	A	T	0.143	0.143	-55.4	10.1	4.13122e-08	A	T	T	0.83509	0.16491	Atopy	144107	278301	0.993252	0.97982	1.00687	-0.0068	0.0069	0.329665
7:96414393_GT_G	7	96414393	k__Bacteria_p__Bacteroidetes_c__Bacteroidia_o__Bacteroidales_f__.Odoribacteraceae	Odoribacteraceae	NA	NA	Turpin	1098	G	GT	G	0.06	0.06	0.542	0.098	2.93e-08	G	GT	G	0.06677	0.06677	Atopy	144107	278301	0.995958	0.976207	1.01611	-0.00405045	0.0102197	0.691855
rs10233359	7	113328435	k__Bacteria.p__Firmicutes.c__Clostridia.o__Clostridiales.f__Lachnospiraceae.g__Anaerostipes	Lachnospiraceae	Anaerostipes	NA	Goodrich	2139	A	G	A	0.075	0.075	-0.211	0.0359	4.16666e-09	A	G	A	0.093625	0.093625	Atopy	144107	278301	0.979345	0.961455	0.997568	-0.0209	0.0094	0.0264934
rs11769603	7	144646077	Ruminococcus_gnavus	Ruminococcaceae	Ruminococcus	Ruminococcus gnavus	Scepanovic	858	C	T	C	0.0749319	0.0749319	0.529703	0.0927079	2.3064e-08	C	T	C	0.072359	0.072359	Atopy	144107	278301	0.997348	0.97704	1.01808	-0.00265554	0.0104958	0.800261
rs2710119	7	147603625	Actinobacteriia	NA	NA	NA	Scepanovic	858	T	C	T	0.34596	0.34596	0.223168	0.0382684	8.00574e-09	C	T	T	0.63799	0.36201	Atopy	144107	278301	0.999314	0.988921	1.00982	-0.000685936	0.00533426	0.897682
rs10229688	7	147661356	k__Bacteria; p__Firmicutes; c__Clostridia; o__Clostridiales; f__Lachnospiraceae; g__; s__	Lachnospiraceae	NA	NA	Goodrich	2139	G	A	G	0.064	0.064	-3.15	0.577	4.78091e-08	G	A	G	0.061111	0.061111	Atopy	144107	278301	1.01267	0.990642	1.03519	0.0126	0.0112	0.261809
rs10112815	8	55244463	k__Bacteria_p__Firmicutes_c__Clostridia_o__Clostridiales_f__Veillonellaceae_g__Megamonas	Veillonellaceae	Megamonas	NA	Turpin	1098	G	A	G	0.09	0.09	-1.319	0.238	2.86e-08	G	A	G	0.093638	0.093638	Atopy	144107	278301	0.992215	0.975097	1.00963	-0.00781577	0.00887884	0.378713
rs13276516	8	56590544	OTU10032unclassifiedEnterobacteriaceae	Enterobacteriaceae	NA	NA	Wang	2029	A	G	G	0.61	0.39	-0.61	0.109041	5.54e-09	G	A	G	0.41743	0.41743	Atopy	144107	278301	1.00205	0.991847	1.01237	0.00205157	0.00522358	0.694503
rs13249293	8	64277954	k__Bacteria_p__Proteobacteria_c__Deltaproteobacteria_o__Desulfovibrionales_f__Desulfovibrionaceae_g__Desulfovibrio	Desulfovibrionaceae	Desulfovibrio	NA	Turpin	1098	C	G	C	0.06	0.06	1.65	0.269	9.19e-10	C	G	C	0.056124	0.056124	Atopy	144107	278301	0.998332	0.976968	1.02016	-0.00166909	0.0110371	0.879798
rs1450758	8	111058713	k__Bacteria.p__Firmicutes.c__Clostridia.o__Clostridiales.f__Veillonellaceae.g__Acidaminococcus	Veillonellaceae	Acidaminococcus	NA	Turpin	1098	G	T	G	0.19	0.19	-8.838	1.09	5.55e-16	T	G	G	0.80367	0.19633	Atopy	144107	278301	1.00041	0.987864	1.01312	0.000410142	0.00643904	0.949212
rs12549623	8	139876238	Lentisphaerae	NA	NA	NA	Scepanovic	858	T	C	T	0.0285714	0.0285714	0.736448	0.116426	6.96733e-09	T	C	T	0.055249	0.055249	Atopy	144107	278301	1.00803	0.985532	1.03105	0.00800153	0.0115181	0.487247
rs2318350	8	139927016	OTU10032unclassifiedEnterobacteriaceaeSpecies-levelOTU	Enterobacteriaceae	NA	NA	Wang	2029	T	C	C	0.91	0.09	-1.15	0.202958	3.65e-09	T	C	C	0.922557	0.077443	Atopy	144107	278301	1.00303	0.983957	1.02248	0.0030295	0.0097973	0.757156
rs10964681	9	2083010	Peptoniphilus	Peptoniphilaceae	Peptoniphilus	NA	Scepanovic	858	A	C	A	0.0401786	0.0401786	0.83012	0.136143	1.70379e-08	A	C	A	0.076727	0.076727	Atopy	144107	278301	1.0057	0.986993	1.02476	0.0056848	0.00958002	0.552912
rs1926379	9	7344034	Eubacterium_ruminantium	Eubacteriaceae	Eubacterium	Eubacterium ruminantium	Scepanovic	858	A	G	A	0.0593952	0.0593952	-0.672723	0.117617	1.92749e-08	A	G	A	0.067315	0.067315	Atopy	144107	278301	1.00432	0.983775	1.0253	0.00431428	0.0105471	0.682503
rs10977524	9	9139754	Butyricicoccus_pullicaecorum	Clostridiaceae	Butyricicoccus	Butyricicoccus pullicaecorum	Scepanovic	858	T	C	T	0.131179	0.131179	0.302611	0.0500965	5.31254e-09	T	C	T	0.15312	0.15312	Atopy	144107	278301	1.00633	0.992053	1.02081	0.00630893	0.00728954	0.386777
rs508259	9	14437476	k__Bacteria; p__Bacteroidetes; c__Bacteroidia; o__Bacteroidales; f__Bacteroidaceae; g__Bacteroides; s__	Bacteroidaceae	Bacteroides	NA	Goodrich	2139	C	T	C	0.095	0.095	-1.27	0.228	2.54483e-08	T	C	C	0.89634	0.10366	Atopy	144107	278301	0.990184	0.973936	1.0067	-0.0099	0.0084	0.242612
rs10813078	9	29411625	k__Bacteria|p__Firmicutes|c__Clostridia|o__Clostridiales|f__Lachnospiraceae|g__Blautia	Lachnospiraceae	Blautia	NA	Bonder	984	G	A	G	Minor allele	NA	0.157695	0.0277587	1.34066e-08	G	A	G	0.46227	0.46227	Atopy	144107	278301	0.994074	0.98413	1.00412	-0.0001	0.0101	0.246604
rs10969143	9	29414371	k__Bacteria|p__Firmicutes|c__Clostridia|o__Clostridiales|f__Lachnospiraceae|g__Blautia|s__Ruminococcus_obeum	Lachnospiraceae	Blautia	Ruminococcus obeum	Bonder	984	A	G	A	Minor allele	NA	0.135933	0.0245746	3.17685e-08	A	G	A	0.46483	0.46483	Atopy	144107	278301	0.994064	0.984129	1.0041	-0.006	0.0051	0.245286
rs17085775	9	71167878	OTU10032unclassifiedEnterobacteriaceae	Enterobacteriaceae	NA	NA	Wang	2029	C	T	T	0.9	0.1	-1.03	0.1921	2.06e-08	T	C	T	0.092555	0.092555	Atopy	144107	278301	1.00434	0.98715	1.02182	0.0043265	0.00880591	0.623201
rs112294212	9	116185117	k__Bacteria.p__Firmicutes.c__Erysipelotrichi.o__Erysipelotrichales.f__Erysipelotrichaceae.g__Clostridium	Clostridiaceae	Clostridium	NA	Turpin	1098	T	G	T	0.05	0.05	-0.822	0.143	8.39e-09	T	G	T	0.057269	0.057269	Atopy	144107	278301	0.988063	0.966999	1.00958	-0.012009	0.0109941	0.274693
rs10818073	9	120467576	k__Bacteria_p__Firmicutes_c__Clostridia_o__SHA.98	NA	NA	NA	Turpin	1098	T	C	T	0.05	0.05	0.543	0.098	2.56e-08	T	C	T	0.059675	0.059675	Atopy	144107	278301	1.00797	0.986727	1.02968	0.00794208	0.0108693	0.46497
rs7083345	10	7031144	Lactobacillalesorder	NA	Lactobacillalesorder	Lactobacillalesorder	Wang	2029	T	C	T	0.32	0.32	0.24	0.0420603	2.89e-09	T	C	T	0.29383	0.29383	Atopy	144107	278301	0.995743	0.984799	1.00681	-0.00426644	0.00563816	0.449225
rs1889714	10	29388639	k__Bacteria|p__Firmicutes|c__Negativicutes|o__Selenomonadales|f__Veillonellaceae|g__Dialister|s__Dialister_invisus	Veillonellaceae	Dialister	Dialister invisus	Bonder	984	A	G	A	Minor allele	NA	-0.205984	0.0353352	5.55604e-09	A	G	A	0.16686	0.16686	Atopy	144107	278301	1.00168	0.988177	1.01538	0.0017	0.0069	0.807982
rs2790205	10	60071848	Clostridium_xylanovorans	Clostridiaceae	Clostridium	Clostridium xylanovorans	Scepanovic	858	A	G	A	0.0380952	0.0380952	0.723325	0.120823	9.39221e-09	A	G	A	0.06065	0.06065	Atopy	144107	278301	1.01258	0.989989	1.03568	0.012497	0.0115093	0.277557
rs7899016	10	71870981	k__Bacteria.p__Firmicutes.c__Clostridia.o__Clostridiales.f__Veillonellaceae.g__Acidaminococcus	Veillonellaceae	Acidaminococcus	NA	Turpin	1098	T	C	T	0.05	0.05	-2.07	0.3	4.97e-12	T	C	T	0.061545	0.061545	Atopy	144107	278301	1.0002	0.978135	1.02276	0.000200894	0.0113821	0.985918
rs9421681	10	82453481	k__Bacteria_p__Cyanobacteria_c__4C0d.2_o__YS2	NA	NA	NA	Turpin	1098	T	C	T	0.44	0.44	0.906	0.158	1.07e-08	T	C	T	0.41991	0.41991	Atopy	144107	278301	1.00069	0.990574	1.01091	0.000688762	0.00518315	0.894284
rs11188353	10	97301978	k__Bacteria.p__Firmicutes.c__Bacilli.o__Lactobacillales.f__Leuconostocaceae.g__Leuconostoc	Leuconostocaeae	Leuconostoc	NA	Turpin	1098	T	C	T	0.21	0.21	-0.377	0.066	1.04e-08	T	C	T	0.2123	0.2123	Atopy	144107	278301	0.990448	0.978103	1.00295	-0.0095977	0.00639917	0.133657
rs11236806	11	76322252	k__Bacteria_p__Firmicutes_c__Bacilli_o__Lactobacillales_f__Streptococcaceae_g__Lactococcus	Streptococcaceae	Lactococcus	NA	Turpin	1098	G	A	G	0.22	0.22	0.475	0.085	2.75e-08	G	A	G	0.22239	0.22239	Atopy	144107	278301	1.00255	0.99044	1.0148	0.00254423	0.00619928	0.681507
rs16913594	11	87905990	k__Bacteria|p__Bacteroidetes|c__Bacteroidia|o__Bacteroidales|f__Bacteroidaceae|g__Bacteroides|s__Bacteroides_xylanisolvens	Bacteroidaceae	Bacteroides	Bacteroides xylanisolvens	Bonder	984	C	T	C	Minor allele	NA	0.190375	0.0319104	2.43438e-09	C	T	C	0.083516	0.083516	Atopy	144107	278301	1.01765	0.999436	1.03619	0.0175	0.0092	0.0576024
rs17115310	11	113157283	k__Bacteria|p__Firmicutes|c__Negativicutes|o__Selenomonadales|f__Acidaminococcaceae	Acidaminococcaceae	NA	NA	Bonder	984	G	C	G	Minor allele	NA	-0.257315	0.0465228	3.1841e-08	G	C	G	0.19681	0.19681	Atopy	144107	278301	1.00472	0.992104	1.0175	0.0047	0.0064	0.465074
rs61906997	11	114871319	Synergistaceae	Synergistaceae	NA	NA	Scepanovic	858	G	A	G	0.240196	0.240196	0.290536	0.050447	1.67566e-08	G	A	G	0.24652	0.24652	Atopy	144107	278301	0.997793	0.986316	1.0094	-0.00220956	0.00590244	0.708146
rs7113056	11	122098543	Lactobacillalesorder	NA	NA	NA	Wang	2029	C	T	T	0.91	0.09	-0.5	0.0696204	1.72e-13	T	C	T	0.10115	0.10115	Atopy	144107	278301	1.00537	0.988405	1.02262	0.00535318	0.00868168	0.537494
rs2282644	11	123598941	k__Bacteria; p__Bacteroidetes; c__Bacteroidia; o__Bacteroidales; f__Bacteroidaceae; g__Bacteroides; s__	Bacteroidaceae	Bacteroides	NA	Goodrich	2139	C	T	C	0.267	0.267	3.38	0.644	3.69407e-08	C	T	C	0.27634	0.27634	Atopy	144107	278301	1.00234	0.991217	1.01359	0.0023	0.0057	0.681335
rs479105	12	3382563	Bacilliclass	NA	NA	NA	Wang	2029	T	C	T	0.41	0.41	-0.22	0.0403145	1.21e-08	T	C	T	0.3725	0.3725	Atopy	144107	278301	0.991086	0.980828	1.00145	-0.00895377	0.00530819	0.0916451
rs34330476	12	3665840	Eggerthella_sinensis	Coriobacteriaceae	Eggerthella	Eggerthella sinensis	Scepanovic	858	T	A	T	0.189873	0.189873	0.385467	0.0639766	1.19693e-08	T	A	T	0.15906	0.15906	Atopy	144107	278301	0.994148	0.980241	1.00825	-0.00586948	0.00718739	0.414137
rs1009634	12	4779313	OTU10032unclassifiedEnterobacteriaceaeSpecies-levelOTU	Enterobacteriaceae	NA	NA	Wang	2029	G	A	A	0.96	0.04	-1.31	0.236013	7.12e-09	G	A	A	0.957226	0.042774	Atopy	144107	278301	0.98793	0.962164	1.01439	-0.0121434	0.0134832	0.367784
12:13622839_GT_G	12	13622839	k__Bacteria.p__Firmicutes.c__Bacilli.o__Lactobacillales.f__Leuconostocaceae.g__Weissella	Leuconostocaeae	Weissella	NA	Turpin	1098	G	GT	G	0.1	0.1	-0.374	0.08	2.77e-06	G	GT	G	0.10664	0.10664	Atopy	144107	278301	1.00263	0.986419	1.01911	0.0026259	0.00831643	0.752194
rs10743315	12	19469078	k__Bacteria|p__Firmicutes|c__Clostridia|o__Clostridiales|f__Lachnospiraceae|g__Lachnospiraceae_noname|s__Lachnospiraceae_bacterium_1_1_57FAA	Lachnospiraceae	Lachnospiraceae noname	Lachnospiraceae bacterium 1 1 57FAA	Bonder	984	A	G	A	Minor allele	NA	-0.207826	0.0366089	1.37077e-08	G	A	A	0.85194	0.14806	Atopy	144107	278301	1.00076	0.985983	1.01576	0.0008	0.0076	0.920172
rs10748061	12	67276489	k__Bacteria_p__Firmicutes_c__Clostridia_o__Clostridiales_f__Ruminococcaceae	Ruminococcaceae	NA	NA	Turpin	1098	A	G	A	0.05	0.05	0.147	0.025	3.36e-09	G	A	G	0.069792	0.069792	Atopy	144107	278301	0.983929	0.964299	1.00396	-0.0162016	0.0102818	0.115083
rs11608507	12	84247859	k__Bacteria_p__Firmicutes_c__Clostridia_o__Clostridiales_f__Veillonellaceae_g__Megamonas	Veillonellaceae	Megamonas	NA	Turpin	1098	T	A	T	0.22	0.22	-1.059	0.192	3.25e-08	T	A	T	0.21327	0.21327	Atopy	144107	278301	1.00173	0.989531	1.01409	0.00173302	0.00625387	0.781695
rs7486170	12	92026382	k__Bacteria; p__Firmicutes; c__Clostridia; o__Clostridiales; f__Ruminococcaceae; g__Faecalibacterium; s__prausnitzii	Ruminococcaceae	Faecalibacterium	Faecalibacterium prausnitzii	Goodrich	2139	A	G	A	0.124	0.124	0.935	0.17	3.79791e-08	G	A	A	0.86725	0.13275	Atopy	144107	278301	1.00906	0.994079	1.02426	0.009	0.0076	0.237308
rs11831423	12	92050203	k__Bacteria; p__Firmicutes; c__Clostridia; o__Clostridiales; f__Ruminococcaceae; g__; s__	Ruminococcaceae	NA	NA	Goodrich	2139	A	C	A	0.126	0.126	0.396	0.0706	2.03422e-08	A	C	A	0.13239	0.13239	Atopy	144107	278301	0.99078	0.97608	1.0057	-0.0093	0.0076	0.224521
rs2164064	12	95114036	Aestuariispira_insulae	Rhodospirillaceae	Aestuariispira	Aestuariispira insulae	Scepanovic	858	T	C	T	0.440633	0.440633	-0.30488	0.0519685	9.77865e-09	T	C	T	0.43138	0.43138	Atopy	144107	278301	0.997275	0.986945	1.00771	-0.002729	0.00531217	0.607443
rs17806643	12	104558085	k__Bacteria_p__Firmicutes_c__Clostridia_o__Clostridiales_f__Veillonellaceae_g__Megamonas	Veillonellaceae	Megamonas	NA	Turpin	1098	G	A	G	0.15	0.15	-1.157	0.199	5.97e-09	G	A	G	0.16047	0.16047	Atopy	144107	278301	0.991366	0.977939	1.00498	-0.00867176	0.00695739	0.212614
rs56169403	12	117155472	Blautia_stercoris	Lachnospiraceae	Blautia	Blautia stercoris	Scepanovic	858	T	C	T	0.0862069	0.0862069	0.186999	0.0304583	1.28814e-08	T	C	T	0.071167	0.071167	Atopy	144107	278301	0.99338	0.973887	1.01326	-0.00664177	0.0101112	0.511263
rs36082470	13	19674718	k__Bacteria.p__Actinobacteria.c__Coriobacteriia.o__Coriobacteriales.f__Coriobacteriaceae.g__Slackia	Coriobacteriaceae	Slackia	NA	Turpin	1098	G	A	G	0.17	0.17	0.933	0.168	3e-08	G	A	G	0.18528	0.18528	Atopy	144107	278301	1.0196	1.00632	1.03304	0.0194079	0.00668514	0.0036945
rs10507725	13	66360155	k__Bacteria; p__Bacteroidetes; c__Bacteroidia; o__Bacteroidales; f__Bacteroidaceae; g__Bacteroides; s__	Bacteroidaceae	Bacteroides	NA	Goodrich	2139	A	C	A	0.089	0.089	43.2	7.88	4.19989e-08	A	C	A	0.08617	0.08617	Atopy	144107	278301	1.01032	0.991859	1.02912	0.0103	0.0094	0.275186
rs9541094	13	67967187	k__Bacteria.p__Lentisphaerae	NA	NA	NA	Turpin	1098	G	A	G	0.08	0.08	1.088	0.197	3.07e-08	A	G	G	0.91908	0.08092	Atopy	144107	278301	1.00057	0.981018	1.02051	0.000571502	0.0100691	0.954738
rs4883972	13	75058481	k__Bacteria.p__Tenericutes.c__Mollicutes.o__RF39.f__.g__	NA	NA	NA	Goodrich	2139	G	C	G	0.438	0.438	-0.529	0.0959	3.46482e-08	G	C	G	0.43926	0.43926	Atopy	144107	278301	1.00726	0.99715	1.01747	0.0072	0.0051	0.159899
rs9300430	13	98272902	Gammaproteobacteriaclass	NA	NA	NA	Wang	2029	C	T	T	0.94	0.06	-0.61	0.104441	1.3e-09	T	C	T	0.091662	0.091662	Atopy	144107	278301	0.992186	0.973751	1.01097	-0.00784486	0.00956883	0.41231
rs9558805	13	107282972	k__Bacteria.p__Actinobacteria.c__Coriobacteriia.o__Coriobacteriales.f__Coriobacteriaceae.g__Atopobium	Coriobacteriaceae	Atopobium	NA	Turpin	1098	G	C	G	0.07	0.07	0.895	0.125	8.98e-13	G	C	G	0.062881	0.062881	Atopy	144107	278301	1.01113	0.988675	1.03409	0.0110682	0.011458	0.334053
rs16969363	13	107518823	Clostridium_xylanovorans	Clostridiaceae	Clostridium	Clostridium xylanovorans	Scepanovic	858	A	G	A	0.0452381	0.0452381	0.623441	0.108017	2.8543e-08	A	G	A	0.05988	0.05988	Atopy	144107	278301	0.988437	0.966694	1.01067	-0.0116301	0.0113487	0.305458
rs2293702	14	22001947	k__Bacteria; p__Firmicutes; c__Clostridia; o__Clostridiales; f__Lachnospiraceae; g__Coprococcus; s__	Lachnospiraceae	Coprococcus	NA	Goodrich	2139	T	C	T	0.477	0.477	0.078	0.0137	1.24512e-08	T	C	T	0.44865	0.44865	Atopy	144107	278301	1.00078	0.990475	1.0112	0.0008	0.0053	0.882061
rs10148020	14	23956172	k__Bacteria; p__Firmicutes; c__Clostridia; o__Clostridiales; f__; g__; s__	NA	NA	NA	Goodrich	2139	G	C	G	0.065	0.065	3.06	0.552	2.96522e-08	G	C	G	0.067828	0.067828	Atopy	144107	278301	0.99984	0.97976	1.02033	-0.0002	0.0104	0.987704
rs4901725	14	57142910	k__Bacteria; p__Bacteroidetes; c__Bacteroidia; o__Bacteroidales; f__Bacteroidaceae; g__Bacteroides; s__	Bacteroidaceae	Bacteroides	NA	Goodrich	2139	C	T	C	0.355	0.355	-0.316	0.0564	2.10872e-08	T	C	C	0.62573	0.37427	Atopy	144107	278301	0.997692	0.987342	1.00815	-0.0023	0.0053	0.664103
rs9323326	14	58526818	Proteobacteriaphylum	NA	NA	NA	Wang	2029	A	G	A	0.36	0.36	-0.21	0.0355567	8.76e-10	A	G	A	0.36497	0.36497	Atopy	144107	278301	1.01076	1.00028	1.02134	0.0106977	0.00531667	0.0442095
rs986417	14	60858761	UnclassifiedAcidaminococcaceae	Acidaminococcaceae	NA	NA	Wang	2029	C	T	T	0.94	0.06	-1.4	0.244664	2.63e-09	T	C	T	0.092282	0.092282	Atopy	144107	278301	1.0025	0.984603	1.02072	0.00249758	0.00919117	0.785824
rs1088670	14	62003902	Lentisphaerae	NA	NA	NA	Scepanovic	858	C	T	C	0.119048	0.119048	0.445148	0.075021	4.18873e-08	T	C	C	0.86378	0.13622	Atopy	144107	278301	0.997698	0.982632	1.013	-0.00230435	0.00776339	0.766602
rs12888449	14	82067691	Clostridium_celerecrescens	Clostridiaceae	Clostridium	Clostridium celerecrescens	Scepanovic	858	C	T	C	0.273179	0.273179	-0.229328	0.0414763	4.80636e-08	C	T	C	0.28092	0.28092	Atopy	144107	278301	1.00352	0.992484	1.01467	0.00350971	0.00564005	0.533756
rs11626933	14	90754311	UnclassifiedErysipelotrichaceae	NA	NA	NA	Wang	2029	G	A	G	0.32	0.32	-0.24	0.0445837	1.83e-08	G	A	G	0.29302	0.29302	Atopy	144107	278301	1.00401	0.993068	1.01507	0.0039989	0.00558923	0.474322
rs1299403	14	90970215	Erysipelothrix	Erysipelotrichaceae	Erysipelothrix	NA	Scepanovic	858	A	G	A	0.382022	0.382022	0.406307	0.067234	3.88016e-08	A	G	A	0.39588	0.39588	Atopy	144107	278301	0.987422	0.977314	0.997636	-0.0126574	0.00525017	0.0159152
rs10148302	14	92611999	k__Bacteria_p__Firmicutes_c__Bacilli_o__Lactobacillales_f__Streptococcaceae_g__Lactococcus	Streptococcaceae	Lactococcus	NA	Turpin	1098	G	C	G	0.22	0.22	-0.494	0.081	8.23e-10	G	C	G	0.23756	0.23756	Atopy	144107	278301	0.993487	0.981693	1.00542	-0.00653471	0.00609295	0.283494
rs12442649	15	37973538	OTU15355DialisterSpecies-levelOTU	Veillonellaceae	Dialister	NA	Wang	2029	G	A	A	0.93	0.07	-1.49	0.283591	3.72e-08	A	G	A	0.09281	0.09281	Atopy	144107	278301	0.994361	0.976852	1.01218	-0.00565485	0.00906409	0.53271
rs35275482	15	60082898	Enterobacteriaceaefamily	Enterobacteriaceae	NA	NA	Wang	2029	C	A	A	0.8	0.2	-0.54	0.0842881	3.72e-11	A	C	A	0.17243	0.17243	Atopy	144107	278301	1.00127	0.988007	1.0147	0.00126521	0.0068013	0.852425
rs730589	15	64194173	k__Bacteria; p__Firmicutes; c__Clostridia; o__Clostridiales; f__Ruminococcaceae; g__; s__	Ruminococcaceae	NA	NA	Goodrich	2139	T	G	T	0.337	0.337	-1.2	0.21	1.10166e-08	T	G	T	0.32664	0.32664	Atopy	144107	278301	0.991933	0.981481	1.0025	-0.0081	0.0054	0.133983
rs140159717	15	73765586	Clostridium_xylanovorans	Clostridiaceae	Clostridium	Clostridium xylanovorans	Scepanovic	858	T	C	T	0.0642857	0.0642857	0.507085	0.0867426	1.95087e-08	T	C	T	0.080419	0.080419	Atopy	144107	278301	1.01642	0.997561	1.03564	0.0162894	0.00955695	0.0882969
rs285712	15	93126004	Acidaminococcus	Acidaminococcaceae	Acidaminococcus	NA	Scepanovic	858	T	C	T	0.317992	0.317992	-0.481	0.0850975	4.56586e-08	C	T	T	0.66741	0.33259	Atopy	144107	278301	1.00094	0.990318	1.01167	0.00093812	0.00544253	0.863148
rs4777927	15	94142630	k__Bacteria; p__Bacteroidetes; c__Bacteroidia; o__Bacteroidales; f__Bacteroidaceae; g__Bacteroides; s__	Bacteroidaceae	Bacteroides	NA	Goodrich	2139	T	C	T	0.336	0.336	1.25	0.222	1.79552e-08	C	T	T	0.66419	0.33581	Atopy	144107	278301	1.00665	0.995904	1.0175	0.0066	0.0055	0.226222
rs8048623	16	18958515	Eubacterium_eligens	Eubacteriaceae	Eubacterium	Eubacterium eligens	Scepanovic	858	T	C	T	0.451981	0.451981	0.167614	0.0304379	4.87715e-08	C	T	T	0.55547	0.44453	Atopy	144107	278301	0.999171	0.989119	1.00932	-0.000829791	0.00515841	0.872202
rs12149695	16	27281429	OTU10032unclassifiedEnterobacteriaceae	Enterobacteriaceae	NA	NA	Wang	2029	A	T	T	0.56	0.44	0.61	0.105457	1.82e-09	A	T	T	0.52669	0.47331	Atopy	144107	278301	1.00307	0.993057	1.01317	0.00306035	0.00511602	0.549713
rs1362404	16	52007176	Lactobacillalesorder	NA	NA	NA	Wang	2029	T	G	G	0.64	0.36	0.23	0.0424999	1.56e-08	T	G	G	0.63323	0.36677	Atopy	144107	278301	1.00416	0.993708	1.01473	0.00415619	0.00534092	0.436464
rs76906435	17	15099895	k__Bacteria_p__Firmicutes_c__Bacilli_o__Lactobacillales_f__Lactobacillaceae_g__Lactobacillus	Lactobacillaceae	Lactobacillus	NA	Turpin	1098	C	T	C	0.08	0.08	-0.699	0.117	2.58e-09	C	T	C	0.081905	0.081905	Atopy	144107	278301	0.981502	0.963427	0.999916	-0.0186715	0.00948329	0.048966
rs73314283	17	56001466	Murimonas_intestini	Lachnospiraceae	Murimonas	Murimonas intestini	Scepanovic	858	C	T	C	0.134615	0.134615	0.19865	0.0342364	1.43456e-08	C	T	C	0.13777	0.13777	Atopy	144107	278301	1.00043	0.98593	1.01514	0.000428919	0.00744864	0.95408
rs2377005	17	76870293	Lentisphaeria, Victivallis_vadensis	Victivallaceae	Victivallis	Victivallis vadensis	Scepanovic	858	A	G	A	0.0576923	0.0576923	0.503077	0.0831163	2.49825e-08	G	A	A	0.922001	0.077999	Atopy	144107	278301	1.01533	0.996217	1.0348	0.0152093	0.00969346	0.116642
rs62087474	18	9365869	Clostridium_xylanovorans	Clostridiaceae	Clostridium	Clostridium xylanovorans	Scepanovic	858	C	T	C	0.0761905	0.0761905	0.510622	0.0863986	1.39969e-08	C	T	C	0.088232	0.088232	Atopy	144107	278301	1.00289	0.985375	1.02073	0.00289075	0.00899153	0.747833
rs11877825	18	10566404	Erysipelotrichaceaefamily	Erysipelotrichaceae	NA	NA	Wang	2029	G	T	T	0.74	0.26	-0.27	0.0418688	2.82e-11	T	G	T	0.26431	0.26431	Atopy	144107	278301	1.00555	0.994016	1.01723	0.00553937	0.00588842	0.346847
rs12457158	18	25848516	k__Bacteria_p__Proteobacteria_c__Deltaproteobacteria_o__Desulfovibrionales_f__Desulfovibrionaceae_g__Desulfovibrio	Desulfovibrionaceae	Desulfovibrio	NA	Turpin	1098	C	G	C	0.16	0.16	1.212	0.203	2.53e-09	C	G	C	0.17751	0.17751	Atopy	144107	278301	0.994857	0.981877	1.00801	-0.00515659	0.00670007	0.441518
rs12607607	18	39082090	k__Bacteria; p__Firmicutes; c__Clostridia; o__Clostridiales; f__Lachnospiraceae; g__Dorea; s__	Lachnospiraceae	Dorea	NA	Goodrich	2139	T	C	T	0.169	0.169	-0.63	0.114	3.27025e-08	T	C	T	0.169	0.169	Atopy	144107	278301	1.00755	0.994268	1.021	0.0075	0.0068	0.266689
rs28473221	18	76714322	k__Bacteria.p__Firmicutes.c__Erysipelotrichi.o__Erysipelotrichales.f__Erysipelotrichaceae.g__.Eubacterium	Erysipelotrichaceae	Eubacterium	NA	Turpin	1098	G	A	G	0.12	0.12	-0.705	0.123	9.28e-09	G	A	G	0.11545	0.11545	Atopy	144107	278301	1.00333	0.987311	1.01962	0.00332787	0.00821352	0.685353
rs144580419	19	7726338	Blautia_coccoides	Lachnospiraceae	Blautia	Blautia coccoides	Scepanovic	858	A	T	A	0.118519	0.118519	0.243752	0.0433928	4.88144e-08	A	T	A	0.11498	0.11498	Atopy	144107	278301	0.994608	0.979107	1.01035	-0.00540654	0.00801438	0.499926
rs11880147	19	18042945	k__Bacteria; p__Firmicutes; c__Clostridia; o__Clostridiales; f__Lachnospiraceae; g__; s__	Lachnospiraceae	NA	NA	Goodrich	2139	G	A	G	0.197	0.197	5.21	0.933	2.34863e-08	G	A	G	0.19866	0.19866	Atopy	144107	278301	0.990296	0.977947	1.0028	-0.0098	0.0064	0.127723
rs115795847	19	28117024	k__Bacteria_p__Bacteroidetes_c__Bacteroidia_o__Bacteroidales_f__.Odoribacteraceae	Odoribacteraceae	NA	NA	Turpin	1098	T	C	T	0.06	0.06	0.638	0.113	1.61e-08	T	C	T	0.057877	0.057877	Atopy	144107	278301	1.01709	0.995349	1.03931	0.0169488	0.0110256	0.124239
rs12608949	19	31079973	Pelotomaculum	Peptococcaceae	Pelotomaculum	NA	Scepanovic	858	A	T	A	0.456278	0.456278	-0.213471	0.0383179	4.40666e-08	T	A	A	0.57218	0.42782	Atopy	144107	278301	1.00602	0.995711	1.01644	0.0060022	0.00525519	0.253393
rs148330122	19	38520324	Bacilliclass	NA	NA	NA	Wang	2029	C	T	T	0.95	0.05	-0.48	0.0822186	1.32e-09	T	C	T	0.062775	0.062775	Atopy	144107	278301	1.01775	0.99716	1.03877	0.0175957	0.0104282	0.0915427
rs4812383	20	35251962	Alistipes_shahii	Rikenellaceae	Alistipes	Alistipes shahii	Scepanovic	858	C	A	C	0.126354	0.126354	-0.243801	0.0436781	3.22828e-08	C	A	C	0.11481	0.11481	Atopy	144107	278301	0.995571	0.979885	1.01151	-0.00443845	0.00810277	0.58385
rs2071199	20	43030866	Bacilliclass	NA	NA	NA	Wang	2029	T	C	C	0.84	0.16	-0.32	0.0586861	1.24e-08	C	T	C	0.14099	0.14099	Atopy	144107	278301	0.984336	0.970342	0.998532	-0.0157877	0.00730547	0.0306896
rs6012892	20	48909966	Lactivibrio_alcoholicus	Synergistaceae	Lactivibrio	Lactivibrio alcoholicus	Scepanovic	858	C	T	C	0.337989	0.337989	0.364139	0.0636361	4.47601e-08	T	C	C	0.66671	0.33329	Atopy	144107	278301	0.983459	0.973101	0.993927	-0.0166794	0.00540185	0.00201698
rs11905741	20	48910981	Lactivibrio_alcoholicus	Synergistaceae	Lactivibrio	Lactivibrio alcoholicus	Scepanovic	858	A	G	A	0.337989	0.337989	0.364139	0.0636361	4.47601e-08	G	A	A	0.66672	0.33328	Atopy	144107	278301	0.98342	0.97306	0.99389	-0.0167192	0.00540318	0.00197259
rs58368959	20	57681205	Clostridium_cellulolyticum	Clostridiaceae	Clostridium	Clostridium cellulolyticum	Scepanovic	858	G	T	G	0.0591216	0.0591216	0.35596	0.0603256	1.0019e-08	G	T	G	0.056024	0.056024	Atopy	144107	278301	0.994385	0.971908	1.01738	-0.00563074	0.011665	0.629306
rs35197943	21	24749215	k__Bacteria_p__Firmicutes_c__Clostridia_o__Clostridiales_f__Lachnospiraceae_g__Pseudobutyrivibrio	Lachnospiraceae	Pseudobutyrivibrio	NA	Turpin	1098	T	C	T	0.13	0.13	-0.721	0.129	2.15e-08	T	C	T	0.13406	0.13406	Atopy	144107	278301	0.991134	0.976875	1.0056	-0.00890582	0.00739346	0.228376
rs34613612	21	32200202	Actinobacteriaphylum	NA	Actinobacteriaphylum	Actinobacteriaphylum	Wang	2029	C	G	C	0.37	0.37	0.25	0.0419525	6.34e-10	C	G	C	0.42734	0.42734	Atopy	144107	278301	1.00375	0.993647	1.01395	0.00373982	0.00515989	0.468582
rs2834288	21	35264397	k__Bacteria|p__Firmicutes|c__Clostridia|o__Clostridiales|f__Oscillospiraceae|g__Oscillibacter	Oscillospiraceae	Oscillibacter	NA	Bonder	984	G	A	G	Minor allele	NA	-0.135068	0.0240504	1.95203e-08	G	A	G	0.37626	0.37626	Atopy	144107	278301	0.996361	0.986034	1.0068	-0.0036	0.0053	0.492789
rs178282	22	21338543	Negativicutes, Selenomonadales	NA	NA	NA	Scepanovic	858	T	C	T	0.288824	0.288824	-0.166904	0.0301196	4.00934e-08	C	T	T	0.71491	0.28509	Atopy	144107	278301	0.989239	0.978238	1.00036	-0.0108196	0.00570534	0.0579081
rs1800694	22	38219943	k__Bacteria.p__Lentisphaerae	NA	NA	NA	Turpin	1098	T	C	T	0.05	0.05	1.188	0.219	5.93e-08	T	C	T	0.061167	0.061167	Atopy	144107	278301	0.990661	0.969895	1.01187	-0.00938333	0.0108083	0.385306
rs938295	1	16087260	UnclassifiedEnterobacteriaceae	Enterobacteriaceae	NA	NA	Wang	2029	C	T	T	0.77	0.23	-0.49	0.0917821	2.34e-08	T	C	T	0.17366	0.17366	Atrial fibrillation and atrial flutter	19085	403323	1.00196	0.971749	1.03312	0.00196211	0.0156223	0.900052
rs41269155	1	16265904	k__Bacteria.p__Firmicutes.c__Clostridia.o__Clostridiales.f__Veillonellaceae.g__Acidaminococcus	Veillonellaceae	Acidaminococcus	NA	Turpin	1098	A	T	A	0.08	0.08	-1.945	0.278	2.57e-12	A	T	A	0.078848	0.078848	Atrial fibrillation and atrial flutter	19085	403323	1.0228	0.981015	1.06637	0.0225463	0.0212824	0.289424
rs6666120	1	18103049	k__Archaea_p__Euryarchaeota_c__Methanobacteria_o__Methanobacteriales_f__Methanobacteriaceae_g__Methanobrevibacter	Methanobacteriaceae	Methanobrevibacter	NA	Turpin	1098	G	A	G	0.31	0.31	-1.146	0.201	1.23e-08	G	A	G	0.32491	0.32491	Atrial fibrillation and atrial flutter	19085	403323	1.00691	0.982289	1.03214	0.00688158	0.0126284	0.585802
rs75036654	1	37744361	UnclassifiedAcidaminococcaceae	Acidaminococcaceae	NA	NA	Wang	2029	C	T	T	0.93	0.07	-1.39	0.231676	4.94e-10	T	C	T	0.065729	0.065729	Atrial fibrillation and atrial flutter	19085	403323	1.01477	0.96927	1.0624	0.0146573	0.0234027	0.531114
rs59846192	1	53946829	k__Bacteria.p__Firmicutes.c__Clostridia.o__Clostridiales.f__Lachnospiraceae.g__Lachnospira	Lachnospiraceae	Lachnospira	NA	Turpin	1098	A	G	A	0.13	0.13	0.504	0.092	4.15e-08	A	G	A	0.12197	0.12197	Atrial fibrillation and atrial flutter	19085	403323	1.00095	0.966953	1.03614	0.000946909	0.0176287	0.957163
rs706481	1	57415200	Paenibacillus	Paenibacillaceae	Paenibacillus	NA	Scepanovic	858	T	C	T	0.053125	0.053125	0.476779	0.0839568	2.3623e-08	T	C	T	0.054193	0.054193	Atrial fibrillation and atrial flutter	19085	403323	0.974152	0.925366	1.02551	-0.0261882	0.0262131	0.317771
rs6683259	1	58670059	k__Bacteria_p__Firmicutes_c__Clostridia_o__Clostridiales_f__Veillonellaceae_g__Megamonas	Veillonellaceae	Megamonas	NA	Turpin	1098	A	G	A	0.05	0.05	-1.475	0.253	5.28e-09	A	G	A	0.056463	0.056463	Atrial fibrillation and atrial flutter	19085	403323	0.995394	0.946582	1.04672	-0.00461662	0.0256533	0.857183
1:60346014_GT_G	1	60346014	k__Bacteria_p__Firmicutes_c__Bacilli_o__Lactobacillales_f__Lactobacillaceae_g__Lactobacillus	Lactobacillaceae	Lactobacillus	NA	Turpin	1098	G	GT	G	0.05	0.05	-0.86	0.148	6.44e-09	G	GT	G	0.070931	0.070931	Atrial fibrillation and atrial flutter	19085	403323	1.01999	0.976276	1.06567	0.0197965	0.0223503	0.375761
rs6692744	1	87721008	k__Bacteria.p__Actinobacteria.c__Coriobacteriia.o__Coriobacteriales.f__Coriobacteriaceae.g__Slackia	Coriobacteriaceae	Slackia	NA	Turpin	1098	C	G	C	0.1	0.1	1.045	0.189	3.03e-08	C	G	C	0.1014	0.1014	Atrial fibrillation and atrial flutter	19085	403323	0.997565	0.960523	1.03604	-0.00243821	0.0193058	0.899499
rs1376235	1	106677373	k__Bacteria; p__Actinobacteria; c__Coriobacteriia; o__Coriobacteriales; f__Coriobacteriaceae; g__Eggerthella; s__lenta	Coriobacteriaceae	Eggerthella	lenta	Goodrich	2139	G	C	G	0.083	0.083	21.1	3.81	3.05844e-08	G	C	G	0.10773	0.10773	Atrial fibrillation and atrial flutter	19085	403323	1.01093	0.973393	1.04991	0.0109	0.0193	0.573384
rs1376236	1	106677510	k__Bacteria.p__Actinobacteria.c__Coriobacteriia.o__Coriobacteriales.f__Coriobacteriaceae.g__Eggerthella	Coriobacteriaceae	Eggerthella	NA	Goodrich	2139	C	A	C	0.085	0.085	16.3	2.87	1.35134e-08	C	A	C	0.10952	0.10952	Atrial fibrillation and atrial flutter	19085	403323	1.01144	0.973907	1.05041	0.0114	0.0193	0.55554
rs597205	1	112413022	OTU13305FecalibacteriumSpecies-levelOTU	Ruminococcaceae	Faecalibacterium	Faecalibacterium prausnitzii	Wang	2029	T	C	C	0.89	0.11	-0.62	0.111968	7.68e-09	C	T	C	0.096231	0.096231	Atrial fibrillation and atrial flutter	19085	403323	1.03958	0.998997	1.0818	0.0388131	0.0203147	0.0560573
rs12137699	1	116209762	k__Bacteria|p__Proteobacteria|c__Betaproteobacteria|o__Burkholderiales|f__Sutterellaceae	Sutterellaceae	NA	NA	Bonder	984	T	C	T	Minor allele	NA	0.165668	0.0302868	4.50544e-08	T	C	T	0.23293	0.23293	Atrial fibrillation and atrial flutter	19085	403323	0.985936	0.959841	1.01274	-0.0142	0.0137	0.300691
rs147600757	1	119944761	k__Bacteria_p__Bacteroidetes_c__Bacteroidia_o__Bacteroidales_f__Rikenellaceae	Rikenellaceae	NA	NA	Turpin	1098	A	G	A	0.06	0.06	0.463	0.075	7.89e-10	A	G	A	0.063165	0.063165	Atrial fibrillation and atrial flutter	19085	403323	0.980854	0.935724	1.02816	-0.0193314	0.0240324	0.421172
rs55987656	1	198157740	k__Bacteria.p__Firmicutes.c__Clostridia.o__Clostridiales.f__.Mogibacteriaceae..g__Mogibacterium	Mogibacteriaceae	Mogibacterium	NA	Turpin	1098	C	G	C	0.06	0.06	-0.616	0.124	6.33e-07	C	G	C	0.052009	0.052009	Atrial fibrillation and atrial flutter	19085	403323	0.989506	0.94058	1.04098	-0.0105499	0.0258719	0.683438
rs143179968	1	246909388	k__Bacteria_p__Firmicutes_c__Clostridia_o__Clostridiales_f__Peptococcaceae_Other	Peptococcaceae	NA	NA	Turpin	1098	T	C	T	0.07	0.07	0.836	0.14	2.13e-09	T	C	T	0.08235	0.08235	Atrial fibrillation and atrial flutter	19085	403323	1.0109	0.969696	1.05386	0.0108433	0.0212328	0.609571
rs7581129	2	4666664	k__Bacteria.p__Firmicutes.c__Clostridia.o__Clostridiales.f__Ruminococcaceae.g__Oscillospira	Ruminococcaceae	Oscillospira	NA	Turpin	1098	C	T	C	0.05	0.05	0.257	0.047	4.2e-08	C	T	C	0.065621	0.065621	Atrial fibrillation and atrial flutter	19085	403323	1.00606	0.958781	1.05566	0.00603774	0.0245561	0.805779
rs4669413	2	9805923	Blautiagenus	Lachnospiraceae	Blautia	Blautiagenus	Wang	2029	T	C	T	0.44	0.44	-0.18	0.0329757	1.2e-08	T	C	T	0.42735	0.42735	Atrial fibrillation and atrial flutter	19085	403323	1.00474	0.981944	1.02807	0.00472974	0.0117095	0.686269
rs59059541	2	46178143	Clostridium_xylanovorans	Clostridiaceae	Clostridium	Clostridium xylanovorans	Scepanovic	858	T	C	T	0.052381	0.052381	0.545315	0.0962561	4.89971e-08	T	C	T	0.05014	0.05014	Atrial fibrillation and atrial flutter	19085	403323	0.931955	0.881992	0.984749	-0.0704705	0.0281131	0.012187
rs2278067	2	95955680	k__Bacteria; p__Firmicutes; c__Clostridia; o__Clostridiales; f__Ruminococcaceae; g__; s__	Ruminococcaceae	NA	NA	Goodrich	2139	G	T	G	0.487	0.487	0.236	0.0443	1.51839e-08	T	G	T	0.48931	0.48931	Atrial fibrillation and atrial flutter	19085	403323	1.00003	0.977475	1.02311	0	0.0116	0.997782
rs7605411	2	102353258	Bacteroides_nordii	Bacteroidaceae	Bacteroides	Bacteroides nordii	Scepanovic	858	G	C	G	0.0593607	0.0593607	0.690405	0.120273	3.19203e-08	G	C	G	0.04335	0.04335	Atrial fibrillation and atrial flutter	19085	403323	0.966021	0.911404	1.02391	-0.0345693	0.0296938	0.244347
rs79387448	2	103215410	Blautiagenus	Lachnospiraceae	Blautia	NA	Wang	2029	C	T	T	0.84	0.16	-0.31	0.0492446	7.68e-11	T	C	T	0.15753	0.15753	Atrial fibrillation and atrial flutter	19085	403323	1.02798	0.997137	1.05978	0.0275981	0.0155437	0.075813
rs111870934	2	128648546	k__Bacteria.p__Lentisphaerae	NA	NA	NA	Turpin	1098	A	G	A	0.1	0.1	-1.042	0.159	5.32e-11	A	G	A	0.10049	0.10049	Atrial fibrillation and atrial flutter	19085	403323	1.01257	0.975521	1.05102	0.0124902	0.0190175	0.511326
rs10928827	2	129457798	Lactobacillalesorder	NA	NA	NA	Wang	2029	G	A	A	0.52	0.48	-0.23	0.0407621	4.19e-09	G	A	A	0.51051	0.48949	Atrial fibrillation and atrial flutter	19085	403323	0.991353	0.969083	1.01414	-0.00868452	0.0115923	0.453761
rs10202734	2	130199082	k__Bacteria.p__Actinobacteria.c__Coriobacteriia.o__Coriobacteriales.f__Coriobacteriaceae.g__Slackia	Coriobacteriaceae	Slackia	NA	Turpin	1098	T	C	T	0.07	0.07	1.34	0.212	2.82e-10	T	C	T	0.076181	0.076181	Atrial fibrillation and atrial flutter	19085	403323	1.01317	0.968747	1.05964	0.0130881	0.0228776	0.56726
rs1446585	2	136407479	k__Bacteria.p__Actinobacteria.c__Actinobacteria.o__Bifidobacteriales.f__Bifidobacteriaceae.g__Bifidobacterium	Bifidobacteriaceae	Bifidobacterium	NA	Goodrich	2139	G	A	G	0.265	0.265	0.167	0.0303	3.55685e-08	G	A	G	0.27324	0.27324	Atrial fibrillation and atrial flutter	19085	403323	0.993865	0.967224	1.02124	-0.0062	0.0139	0.65709
rs2925216	2	138532756	k__Bacteria.p__Proteobacteria.c__Betaproteobacteria.o__Burkholderiales	NA	NA	NA	Turpin	1098	T	C	T	0.06	0.06	0.648	0.117	3.08e-08	C	T	T	0.935946	0.064054	Atrial fibrillation and atrial flutter	19085	403323	1.03175	0.97875	1.08761	0.0312538	0.0269043	0.24537
rs78841413	2	155335553	Erysipelothrix	Erysipelotrichaceae	Erysipelothrix	NA	Scepanovic	858	C	G	C	0.0449438	0.0449438	0.912101	0.150023	3.31098e-08	C	G	C	0.05858	0.05858	Atrial fibrillation and atrial flutter	19085	403323	0.990171	0.942782	1.03994	-0.00987755	0.025022	0.693023
rs62171178	2	170657022	k__Bacteria_p__Bacteroidetes_c__Bacteroidia_o__Bacteroidales_f__Rikenellaceae	Rikenellaceae	NA	NA	Turpin	1098	T	C	T	0.06	0.06	0.511	0.081	3.23e-10	T	C	T	0.079227	0.079227	Atrial fibrillation and atrial flutter	19085	403323	0.999713	0.958883	1.04228	-0.000287192	0.0212748	0.98923
rs12615974	2	173893338	Klebsiella_variicola	Enterobacteriaceae	Klebsiella	Klebsiella variicola	Scepanovic	858	C	T	C	0.157609	0.157609	0.930512	0.151895	2.4693e-08	C	T	C	0.14083	0.14083	Atrial fibrillation and atrial flutter	19085	403323	0.99865	0.966416	1.03196	-0.00135103	0.0167395	0.935673
rs7587067	2	197259243	k__Bacteria; p__Firmicutes; c__Clostridia; o__Clostridiales; f__; g__; s__	NA	NA	NA	Goodrich	2139	T	C	T	0.317	0.317	-0.102	0.0183	2.49284e-08	C	T	T	0.67066	0.32934	Atrial fibrillation and atrial flutter	19085	403323	1.01597	0.991468	1.04107	0.0158	0.0125	0.203385
rs4621152	2	217908985	Gammaproteobacteriaclass	NA	NA	NA	Wang	2029	C	T	T	0.63	0.37	-0.29	0.0533959	1.4e-08	C	T	T	0.62484	0.37516	Atrial fibrillation and atrial flutter	19085	403323	1.01105	0.987594	1.03506	0.0109854	0.0119741	0.358916
rs56006724	2	228519518	UnclassifiedAcidaminococcaceae	Firmicutes	Acidaminococcaceae	NA	Wang	2029	A	G	G	0.78	0.22	-0.88	0.147679	6.35e-10	G	A	G	0.2457	0.2457	Atrial fibrillation and atrial flutter	19085	403323	0.981696	0.955944	1.00814	-0.018474	0.0135621	0.17314
rs7605872	2	241123546	k__Bacteria|p__Firmicutes|c__Negativicutes|o__Selenomonadales|f__Veillonellaceae|g__Dialister|s__Dialister_invisus	Veillonellaceae	Dialister	Dialister invisus	Bonder	984	G	T	G	Minor allele	NA	0.221811	0.0402824	3.66662e-08	G	T	G	0.4185	0.4185	Atrial fibrillation and atrial flutter	19085	403323	0.989879	0.967265	1.01302	-0.0102	0.0118	0.388256
rs73005672	3	294484	k__Bacteria_p__Firmicutes_c__Clostridia_o__Clostridiales_f__Veillonellaceae_g__Megamonas	Veillonellaceae	Megamonas	NA	Turpin	1098	T	G	T	0.06	0.06	-1.445	0.257	1.82e-08	T	G	T	0.079568	0.079568	Atrial fibrillation and atrial flutter	19085	403323	1.01228	0.969743	1.05668	0.0122053	0.0219028	0.577356
rs1394174	3	1261480	k__Bacteria_p__Firmicutes_c__Clostridia_o__Clostridiales_f__Ruminococcaceae_g__Faecalibacterium	Ruminococcaceae	Faecalibacterium	Faecalibacterium prausnitzii	Turpin	1098	A	G	A	0.05	0.05	0.332	0.057	6.44e-09	A	G	A	0.060786	0.060786	Atrial fibrillation and atrial flutter	19085	403323	1.02812	0.977791	1.08105	0.0277352	0.0256093	0.278804
rs11915634	3	1492049	Marinilabiliaceaefamily	Marinilabiliaceae	NA	NA	Wang	2029	T	C	C	0.96	0.04	-1.3	0.213788	2.99e-10	C	T	C	0.047154	0.047154	Atrial fibrillation and atrial flutter	19085	403323	0.993766	0.942146	1.04821	-0.00625331	0.0272151	0.818268
rs73020545	3	13119067	Anaerofilum	Ruminococcaceae	Anaerofilum	NA	Scepanovic	858	G	C	G	0.150628	0.150628	0.204335	0.0360526	2.10187e-08	G	C	G	0.14615	0.14615	Atrial fibrillation and atrial flutter	19085	403323	1.02179	0.989718	1.05491	0.0215603	0.0162733	0.18521
rs2630788	3	21875126	genus_Anaerostipes	Lachnospiraceae	Anaerostipes	NA	Davenport	184	C	T	C	0.111	0.111	0.98375	0.169344	4.9e-08	A	G	G	0.87132	0.12868	Atrial fibrillation and atrial flutter	19085	403323	0.971561	0.939599	1.00461	-0.0288512	0.017067	0.0909386
rs13081014	3	29561962	k__Bacteria.p__Proteobacteria.c__Gammaproteobacteria.o__Pasteurellales.f__Pasteurellaceae.g__Aggregatibacter	Pasteurellaceae	Aggregatibacter	NA	Turpin	1098	A	G	A	0.08	0.08	-0.722	0.132	4.97e-08	A	G	A	0.10737	0.10737	Atrial fibrillation and atrial flutter	19085	403323	0.984868	0.948192	1.02296	-0.0152476	0.0193624	0.430999
rs3925158	3	38289251	OTU10032unclassifiedEnterobacteriaceaeSpecies-levelOTU	Enterobacteriaceae	NA	NA	Wang	2029	C	G	G	0.88	0.12	-1	0.179464	6.29e-09	G	C	G	0.10935	0.10935	Atrial fibrillation and atrial flutter	19085	403323	0.961292	0.925496	0.998472	-0.039477	0.0193613	0.0414533
rs13096731	3	58049639	EscherichiaShigella	Enterobacteriaceae	EscherichiaShigella	NA	Wang	2029	A	G	A	0.28	0.28	-0.43	0.0807796	2.55e-08	A	G	A	0.29806	0.29806	Atrial fibrillation and atrial flutter	19085	403323	0.98614	0.961795	1.0111	-0.0139568	0.0127538	0.273813
rs59042687	3	95523000	Lactobacillalesorder	NA	NA	NA	Wang	2029	T	G	T	0.4	0.4	-0.23	0.0412622	6.22e-09	T	G	T	0.36493	0.36493	Atrial fibrillation and atrial flutter	19085	403323	1.00196	0.978596	1.02588	0.00195586	0.0120371	0.870923
rs9831278	3	98924904	Marinilabiliaceaefamily	Marinilabiliaceae	NA	NA	Wang	2029	C	T	T	0.95	0.05	-1.16	0.217859	2.53e-08	T	C	T	0.042287	0.042287	Atrial fibrillation and atrial flutter	19085	403323	0.985355	0.92695	1.04744	-0.0147534	0.0311745	0.636033
rs13100905	3	111964548	k__Bacteria_p__Firmicutes_c__Clostridia_o__Clostridiales_f__Lachnospiraceae_g__Pseudobutyrivibrio	Lachnospiraceae	Pseudobutyrivibrio	NA	Turpin	1098	T	C	T	0.05	0.05	-0.855	0.152	1.73e-08	C	T	T	0.940519	0.059481	Atrial fibrillation and atrial flutter	19085	403323	0.984355	0.937235	1.03384	-0.0157686	0.0250268	0.528649
rs62273067	3	139347358	k__Bacteria.p__Firmicutes.c__Clostridia.o__Clostridiales.f__Veillonellaceae.g__Acidaminococcus	Veillonellaceae	Acidaminococcus	NA	Turpin	1098	G	A	G	0.39	0.39	12.291	2.009	9.4e-10	G	A	G	0.402	0.402	Atrial fibrillation and atrial flutter	19085	403323	0.998859	0.976063	1.02219	-0.00114147	0.0117792	0.922801
rs73152900	3	143443979	Blautia_glucerasea	Lachnospiraceae	Blautia	Blautia glucerasea	Scepanovic	858	C	T	C	0.0458716	0.0458716	0.983287	0.146105	9.22602e-10	C	T	C	0.056809	0.056809	Atrial fibrillation and atrial flutter	19085	403323	0.991305	0.944778	1.04012	-0.00873287	0.0245265	0.721797
rs62295801	3	163037447	Lactobacillalesorder	NA	NA	NA	Wang	2029	G	T	G	0.25	0.25	-0.27	0.0450923	5.32e-10	G	T	G	0.27138	0.27138	Atrial fibrillation and atrial flutter	19085	403323	1.00012	0.975404	1.02546	0.000119495	0.0127667	0.992532
rs7646786	3	185730049	Bacilliclass	NA	NA	NA	Wang	2029	T	C	T	0.49	0.49	-0.22	0.0411781	2.29e-08	T	C	T	0.48584	0.48584	Atrial fibrillation and atrial flutter	19085	403323	1.00591	0.983148	1.02921	0.00589606	0.0116794	0.61368
rs7656342	4	9818116	UnclassifiedPorphyromonadaceae	Porphyromonadaceae	NA	NA	Wang	2029	A	G	G	0.62	0.38	0.39	0.0682836	2.8e-09	A	G	G	0.65173	0.34827	Atrial fibrillation and atrial flutter	19085	403323	1.00259	0.978751	1.02701	0.00258699	0.0122782	0.833123
rs1346183	4	37115329	k__Bacteria; p__Firmicutes; c__Clostridia; o__Clostridiales; f__Ruminococcaceae; g__Faecalibacterium; s__prausnitzii	Ruminococcaceae	Faecalibacterium	Faecalibacterium prausnitzii	Goodrich	2139	C	T	C	0.105	0.105	-0.0983	0.0177	2.7973e-08	C	T	C	0.12323	0.12323	Atrial fibrillation and atrial flutter	19085	403323	0.99106	0.956158	1.02724	-0.009	0.0183	0.623448
rs62409631	4	45127498	Butyricimonas_paravirosa	Odoribacteraceae	Butyricimonas	Butyricimonas paravirosa	Scepanovic	858	G	T	G	0.0699588	0.0699588	0.485613	0.0819204	1.06611e-08	G	T	G	0.059055	0.059055	Atrial fibrillation and atrial flutter	19085	403323	1.00182	0.95508	1.05085	0.001818	0.0243768	0.94055
rs4485851	4	68189079	Clostridium_xylanovorans	Clostridiaceae	Clostridium	Clostridium xylanovorans	Scepanovic	858	G	C	G	0.0642857	0.0642857	0.57207	0.097376	1.67976e-08	C	G	G	0.927119	0.072881	Atrial fibrillation and atrial flutter	19085	403323	0.992426	0.948471	1.03842	-0.00760323	0.0231124	0.742181
rs11724031	4	77462778	Marinilabiliaceaefamily	Marinilabiliaceae	NA	NA	Wang	2029	G	A	A	0.89	0.11	-0.97	0.158671	2.44e-10	A	G	A	0.011267	0.011267	Atrial fibrillation and atrial flutter	19085	403323	0.918479	0.789108	1.06906	-0.0850364	0.0774568	0.272268
rs3775467	4	90832608	k__Bacteria.p__Firmicutes.c__Bacilli.o__Lactobacillales.f__Leuconostocaceae.g__Weissella	Leuconostocaeae	Weissella	NA	Turpin	1098	A	C	A	0.07	0.07	-0.526	0.088	2.44e-09	A	C	A	0.077426	0.077426	Atrial fibrillation and atrial flutter	19085	403323	0.98888	0.946547	1.03311	-0.0111827	0.0223226	0.616402
rs62307736	4	96806297	Coprococcus_comes	Lachnospiraceae	Coprococcus	Coprococcus comes	Scepanovic	858	T	A	T	0.0733662	0.0733662	-0.277483	0.045809	2.12005e-09	T	A	T	0.079847	0.079847	Atrial fibrillation and atrial flutter	19085	403323	1.00896	0.964469	1.0555	0.00892058	0.0230092	0.69824
rs2866194	4	101100658	k__Bacteria; p__Bacteroidetes; c__Bacteroidia; o__Bacteroidales; f__Bacteroidaceae; g__Bacteroides; s__	Bacteroidaceae	Bacteroides	NA	Goodrich	2139	G	A	G	0.288	0.288	-0.38	0.0692	3.98919e-08	A	G	G	0.69382	0.30618	Atrial fibrillation and atrial flutter	19085	403323	1.01578	0.991054	1.04112	0.0157	0.0126	0.213019
rs6534322	4	122695318	k__Bacteria.p__Proteobacteria.c__Gammaproteobacteria.o__Pseudomonadales.f__Moraxellaceae.g__Acinetobacter	Moraxellaceae	Acinetobacter	NA	Turpin	1098	A	C	A	0.06	0.06	-0.346	0.059	3.47e-09	A	C	A	0.066321	0.066321	Atrial fibrillation and atrial flutter	19085	403323	1.03494	0.987385	1.08478	0.0343412	0.0239983	0.152435
rs17421787	4	131499569	Erysipelotrichaceaefamily	Erysipelotrichaceae	NA	NA	Wang	2029	C	G	G	0.91	0.09	-0.3	0.0570335	3.6e-08	G	C	G	0.08926	0.08926	Atrial fibrillation and atrial flutter	19085	403323	1.00142	0.962203	1.04224	0.00142326	0.0203843	0.944336
rs112580639	4	151979112	Clostridium_propionicum	Clostridiaceae	Clostridium	Clostridium propionicum	Scepanovic	858	C	G	C	0.167683	0.167683	0.290386	0.0502015	3.72103e-08	C	G	C	0.16631	0.16631	Atrial fibrillation and atrial flutter	19085	403323	0.991473	0.961347	1.02254	-0.00856328	0.015743	0.586482
rs13115105	4	182839920	Gordonibacter_pamelaeae	Coriobacteriaceae	Gordonibacter	Gordonibacter pamelaeae	Scepanovic	858	G	A	G	0.1875	0.1875	0.474767	0.0776307	2.92232e-08	G	A	G	0.14345	0.14345	Atrial fibrillation and atrial flutter	19085	403323	1.00984	0.977928	1.0428	0.00979608	0.0163852	0.549932
rs4862016	4	182874049	Gordonibacter	Coriobacteriaceae	Gordonibacter	NA	Scepanovic	858	G	A	G	0.152778	0.152778	0.466726	0.0702725	1.44981e-09	G	A	G	0.14851	0.14851	Atrial fibrillation and atrial flutter	19085	403323	1.00944	0.977558	1.04237	0.00939875	0.0163757	0.566004
rs16901246	5	11089822	k__Bacteria_p__Bacteroidetes_c__Bacteroidia_o__Bacteroidales_f__.Barnesiellaceae	Barnesiellaceae	NA	NA	Turpin	1098	T	G	T	0.11	0.11	0.967	0.147	5.34e-11	T	G	T	0.10685	0.10685	Atrial fibrillation and atrial flutter	19085	403323	0.997107	0.961032	1.03454	-0.00289744	0.0188012	0.877523
rs1826812	5	18599038	k__Bacteria_p__Firmicutes_c__Clostridia_o__Clostridiales_f__Lachnospiraceae_g__Pseudobutyrivibrio	Lachnospiraceae	Pseudobutyrivibrio	NA	Turpin	1098	T	C	T	0.05	0.05	-0.81	0.139	5.06e-09	T	C	T	0.06169	0.06169	Atrial fibrillation and atrial flutter	19085	403323	0.949659	0.902725	0.999032	-0.0516527	0.0258596	0.0457781
rs35028939	5	29480742	Acidaminococcaceae	Acidaminococcaceae	NA	NA	Scepanovic	858	A	G	A	0.0669856	0.0669856	-0.520748	0.0881328	5.6773e-09	A	G	A	0.078616	0.078616	Atrial fibrillation and atrial flutter	19085	403323	0.967515	0.927589	1.00916	-0.0330245	0.0215008	0.124547
rs34869836	5	42220431	k__Bacteria_p__Firmicutes_c__Clostridia_o__SHA.98	NA	NA	NA	Turpin	1098	A	T	A	0.32	0.32	0.396	0.07	1.41e-08	T	A	A	0.66846	0.33154	Atrial fibrillation and atrial flutter	19085	403323	1.02549	1.00086	1.05073	0.025171	0.0124028	0.0424116
rs9291879	5	66526209	UnclassifiedPorphyromonadaceae	Porphyromonadaceae	NA	NA	Wang	2029	C	T	T	0.86	0.14	-0.58	0.10224	3.51e-09	T	C	T	0.14524	0.14524	Atrial fibrillation and atrial flutter	19085	403323	1.00732	0.973756	1.04203	0.00728852	0.0172874	0.67331
rs147264981	5	90301196	k__Bacteria.p__Firmicutes.c__Clostridia.o__Clostridiales.f__Veillonellaceae.g__Acidaminococcus	Veillonellaceae	Acidaminococcus	NA	Turpin	1098	TA	T	TA	0.05	0.05	-2.2	0.354	4.9e-10	TA	T	TA	0.056594	0.056594	Atrial fibrillation and atrial flutter	19085	403323	0.972205	0.920747	1.02654	-0.0281886	0.0277457	0.309648
rs10058249	5	107323372	k__Bacteria.p__Firmicutes.c__Clostridia.o__Clostridiales.f__Lachnospiraceae.g__Roseburia	Lachnospiraceae	Roseburia	NA	Turpin	1098	A	G	A	0.14	0.14	0.342	0.058	3.65e-09	A	G	A	0.13022	0.13022	Atrial fibrillation and atrial flutter	19085	403323	0.98115	0.948332	1.0151	-0.0190303	0.0173572	0.272907
rs6893213	5	110198114	Clostridium_IV	Clostridiaceae	Clostridium	Clostridium IV	Scepanovic	858	T	C	T	0.0868298	0.0868298	-0.223233	0.0402573	3.9159e-08	T	C	T	0.08014	0.08014	Atrial fibrillation and atrial flutter	19085	403323	0.999757	0.958398	1.0429	-0.000243455	0.0215557	0.990989
rs4410636	5	112935406	Eubacterium_ruminantium	Eubacteriaceae	Eubacterium	Eubacterium ruminantium	Scepanovic	858	T	A	T	0.103672	0.103672	-0.503191	0.0887504	2.53212e-08	T	A	T	0.10845	0.10845	Atrial fibrillation and atrial flutter	19085	403323	0.992201	0.956507	1.02923	-0.00782984	0.0186926	0.675308
rs34676687	5	116792670	Blautia_glucerasea	Lachnospiraceae	Blautia	Blautia glucerasea	Scepanovic	858	G	A	G	0.0458716	0.0458716	0.900752	0.150255	2.91328e-08	G	A	G	0.062223	0.062223	Atrial fibrillation and atrial flutter	19085	403323	0.998514	0.952519	1.04673	-0.00148735	0.0240599	0.950707
rs331083	5	127767103	Ruminococcus_flavefaciens	Ruminococcaceae	Ruminococcus	Ruminococcus flavefaciens	Scepanovic	858	T	C	T	0.383333	0.383333	-0.499338	0.0795696	6.22243e-09	C	T	T	0.57744	0.42256	Atrial fibrillation and atrial flutter	19085	403323	1.02831	1.005	1.05215	0.0279144	0.0116952	0.0169944
rs249733	5	141887906	OTU10032unclassifiedEnterobacteriaceae	Enterobacteriaceae	NA	NA	Wang	2029	T	C	C	0.66	0.34	-0.65	0.108217	4.74e-10	C	T	C	0.36763	0.36763	Atrial fibrillation and atrial flutter	19085	403323	0.996328	0.972907	1.02031	-0.00367865	0.0121368	0.761815
rs113045860	5	160455937	k__Bacteria.p__Actinobacteria.c__Actinobacteria.o__Actinomycetales.f__Micrococcaceae	Micrococcaceae	NA	NA	Turpin	1098	G	A	G	0.06	0.06	-0.461	0.073	2.29e-10	G	A	G	0.063972	0.063972	Atrial fibrillation and atrial flutter	19085	403323	0.965532	0.921848	1.01129	-0.0350755	0.0236221	0.13758
rs10055309	5	168430327	k__Bacteria.p__Firmicutes.c__Clostridia.o__Clostridiales.f__Clostridiaceae.g__	Clostridiaceae	NA	NA	Goodrich	2139	C	T	C	0.059	0.059	0.353	0.0617	1.05755e-08	C	T	C	0.06215	0.06215	Atrial fibrillation and atrial flutter	19085	403323	1.03553	0.987394	1.086	0.0349	0.0243	0.150555
rs72848121	5	171960412	Actinobacteria	NA	NA	NA	Scepanovic	858	G	C	G	0.106538	0.106538	0.315582	0.0561744	2.64607e-08	G	C	G	0.099119	0.099119	Atrial fibrillation and atrial flutter	19085	403323	0.974062	0.936887	1.01271	-0.0262799	0.0198537	0.185609
rs138041673	6	23943584	k__Bacteria.p__Proteobacteria.c__Gammaproteobacteria.o__Pasteurellales.f__Pasteurellaceae.g__Aggregatibacter	Pasteurellaceae	Aggregatibacter	NA	Turpin	1098	T	TTCA	T	0.09	0.09	-0.861	0.153	1.77e-08	TTCA	T	T	0.900431	0.099569	Atrial fibrillation and atrial flutter	19085	403323	0.962407	0.926747	0.999439	-0.0383177	0.0192636	0.0466879
rs2269706	6	30652872	k__Bacteria; p__Firmicutes; c__Clostridia; o__Clostridiales; f__; g__; s__	NA	NA	NA	Goodrich	2139	A	G	A	0.067	0.067	2.09	0.376	2.72086e-08	A	G	A	0.074654	0.074654	Atrial fibrillation and atrial flutter	19085	403323	1.02176	0.976523	1.0691	0.0215	0.0231	0.351425
rs5877666	6	80338468	k__Bacteria_p__Firmicutes_c__Bacilli_o__Lactobacillales_f__Lactobacillaceae_g__Lactobacillus	Lactobacillaceae	Lactobacillus	NA	Turpin	1098	GA	G	GA	0.06	0.06	-0.792	0.135	4.96e-09	GA	G	GA	0.068111	0.068111	Atrial fibrillation and atrial flutter	19085	403323	1.06281	1.01503	1.11284	0.0609184	0.023469	0.00943975
rs4548017	6	98399521	k__Archaea|p__Euryarchaeota|c__Methanobacteria|o__Methanobacteriales|f__Methanobacteriaceae	Methanobacteriaceae	NA	NA	Bonder	984	A	G	A	Minor allele	NA	0.210563	0.0372248	1.54581e-08	G	A	A	0.60662	0.39338	Atrial fibrillation and atrial flutter	19085	403323	1.00244	0.979429	1.026	0.0024	0.0119	0.836834
rs6941322	6	113952266	Deltaproteobacteria	NA	NA	NA	Scepanovic	858	T	C	T	0.452233	0.452233	0.168279	0.0301426	3.24035e-08	C	T	T	0.55666	0.44334	Atrial fibrillation and atrial flutter	19085	403323	0.995359	0.972845	1.01839	-0.00465147	0.0116727	0.690269
rs7782745	7	12127071	k__Bacteria_p__Firmicutes_c__Clostridia_o__Clostridiales_f__Veillonellaceae_g__Megamonas	Veillonellaceae	Megamonas	NA	Turpin	1098	T	C	T	0.05	0.05	-1.436	0.235	9.9e-10	T	C	T	0.056537	0.056537	Atrial fibrillation and atrial flutter	19085	403323	1.01285	0.961651	1.06678	0.0127697	0.0264662	0.629456
rs17739409	7	21281203	k__Bacteria.p__Firmicutes.c__Clostridia.o__Clostridiales.f__Veillonellaceae.g__Acidaminococcus	Veillonellaceae	Acidaminococcus	NA	Turpin	1098	C	T	C	0.08	0.08	-1.667	0.274	1.14e-09	C	T	C	0.10433	0.10433	Atrial fibrillation and atrial flutter	19085	403323	1.01244	0.975816	1.05044	0.012366	0.0187995	0.510676
rs74997447	7	38465243	k__Bacteria.p__Lentisphaerae	NA	NA	NA	Turpin	1098	T	C	T	0.06	0.06	1.302	0.222	4.68e-09	T	C	T	0.057252	0.057252	Atrial fibrillation and atrial flutter	19085	403323	0.991818	0.943785	1.04229	-0.00821582	0.0253269	0.745642
rs17661843	7	48403751	UnclassifiedAcidaminococcaceae	Acidaminococcaceae	NA	NA	Wang	2029	T	C	C	0.87	0.13	-1.4	0.189491	3.72e-14	C	T	C	0.12239	0.12239	Atrial fibrillation and atrial flutter	19085	403323	1.01399	0.979706	1.04948	0.0138936	0.0175494	0.428545
rs4628206	7	82497343	k__Bacteria; p__Bacteroidetes; c__Bacteroidia; o__Bacteroidales; f__Bacteroidaceae; g__Bacteroides; s__	Bacteroidaceae	Bacteroides	NA	Goodrich	2139	T	A	T	0.143	0.143	-55.4	10.1	4.13122e-08	A	T	T	0.83509	0.16491	Atrial fibrillation and atrial flutter	19085	403323	0.970981	0.941699	1.00117	-0.0294	0.0156	0.0594449
7:96414393_GT_G	7	96414393	k__Bacteria_p__Bacteroidetes_c__Bacteroidia_o__Bacteroidales_f__.Odoribacteraceae	Odoribacteraceae	NA	NA	Turpin	1098	G	GT	G	0.06	0.06	0.542	0.098	2.93e-08	G	GT	G	0.06677	0.06677	Atrial fibrillation and atrial flutter	19085	403323	1.02171	0.976738	1.06874	0.0214729	0.0229639	0.349752
rs10233359	7	113328435	k__Bacteria.p__Firmicutes.c__Clostridia.o__Clostridiales.f__Lachnospiraceae.g__Anaerostipes	Lachnospiraceae	Anaerostipes	NA	Goodrich	2139	A	G	A	0.075	0.075	-0.211	0.0359	4.16666e-09	A	G	A	0.093625	0.093625	Atrial fibrillation and atrial flutter	19085	403323	1.01377	0.972816	1.05645	0.0137	0.021	0.515619
rs11769603	7	144646077	Ruminococcus_gnavus	Ruminococcaceae	Ruminococcus	Ruminococcus gnavus	Scepanovic	858	C	T	C	0.0749319	0.0749319	0.529703	0.0927079	2.3064e-08	C	T	C	0.072359	0.072359	Atrial fibrillation and atrial flutter	19085	403323	0.949222	0.905266	0.995312	-0.0521128	0.0241907	0.0312206
rs2710119	7	147603625	Actinobacteriia	NA	NA	NA	Scepanovic	858	T	C	T	0.34596	0.34596	0.223168	0.0382684	8.00574e-09	C	T	T	0.63799	0.36201	Atrial fibrillation and atrial flutter	19085	403323	0.988961	0.966046	1.01242	-0.0111007	0.0119607	0.353356
rs10229688	7	147661356	k__Bacteria; p__Firmicutes; c__Clostridia; o__Clostridiales; f__Lachnospiraceae; g__; s__	Lachnospiraceae	NA	NA	Goodrich	2139	G	A	G	0.064	0.064	-3.15	0.577	4.78091e-08	G	A	G	0.061111	0.061111	Atrial fibrillation and atrial flutter	19085	403323	0.971303	0.923568	1.02151	-0.0291	0.0257	0.257446
rs10112815	8	55244463	k__Bacteria_p__Firmicutes_c__Clostridia_o__Clostridiales_f__Veillonellaceae_g__Megamonas	Veillonellaceae	Megamonas	NA	Turpin	1098	G	A	G	0.09	0.09	-1.319	0.238	2.86e-08	G	A	G	0.093638	0.093638	Atrial fibrillation and atrial flutter	19085	403323	1.00581	0.967173	1.04599	0.00579101	0.0199842	0.771985
rs13276516	8	56590544	OTU10032unclassifiedEnterobacteriaceae	Enterobacteriaceae	NA	NA	Wang	2029	A	G	G	0.61	0.39	-0.61	0.109041	5.54e-09	G	A	G	0.41743	0.41743	Atrial fibrillation and atrial flutter	19085	403323	1.02803	1.00456	1.05204	0.027642	0.0117825	0.0189745
rs13249293	8	64277954	k__Bacteria_p__Proteobacteria_c__Deltaproteobacteria_o__Desulfovibrionales_f__Desulfovibrionaceae_g__Desulfovibrio	Desulfovibrionaceae	Desulfovibrio	NA	Turpin	1098	C	G	C	0.06	0.06	1.65	0.269	9.19e-10	C	G	C	0.056124	0.056124	Atrial fibrillation and atrial flutter	19085	403323	0.995141	0.947265	1.04544	-0.00487043	0.0251563	0.846484
rs1450758	8	111058713	k__Bacteria.p__Firmicutes.c__Clostridia.o__Clostridiales.f__Veillonellaceae.g__Acidaminococcus	Veillonellaceae	Acidaminococcus	NA	Turpin	1098	G	T	G	0.19	0.19	-8.838	1.09	5.55e-16	T	G	G	0.80367	0.19633	Atrial fibrillation and atrial flutter	19085	403323	1.00829	0.979844	1.03756	0.00825419	0.0146001	0.571835
rs12549623	8	139876238	Lentisphaerae	NA	NA	NA	Scepanovic	858	T	C	T	0.0285714	0.0285714	0.736448	0.116426	6.96733e-09	T	C	T	0.055249	0.055249	Atrial fibrillation and atrial flutter	19085	403323	1.01713	0.966988	1.06988	0.0169868	0.025794	0.510182
rs2318350	8	139927016	OTU10032unclassifiedEnterobacteriaceaeSpecies-levelOTU	Enterobacteriaceae	NA	NA	Wang	2029	T	C	C	0.91	0.09	-1.15	0.202958	3.65e-09	T	C	C	0.922557	0.077443	Atrial fibrillation and atrial flutter	19085	403323	1.00459	0.962125	1.04893	0.00457886	0.0220357	0.835391
rs10964681	9	2083010	Peptoniphilus	Peptoniphilaceae	Peptoniphilus	NA	Scepanovic	858	A	C	A	0.0401786	0.0401786	0.83012	0.136143	1.70379e-08	A	C	A	0.076727	0.076727	Atrial fibrillation and atrial flutter	19085	403323	0.99717	0.955536	1.04062	-0.00283438	0.0217593	0.89636
rs1926379	9	7344034	Eubacterium_ruminantium	Eubacteriaceae	Eubacterium	Eubacterium ruminantium	Scepanovic	858	A	G	A	0.0593952	0.0593952	-0.672723	0.117617	1.92749e-08	A	G	A	0.067315	0.067315	Atrial fibrillation and atrial flutter	19085	403323	0.965846	0.920943	1.01294	-0.0347505	0.0242893	0.152519
rs10977524	9	9139754	Butyricicoccus_pullicaecorum	Clostridiaceae	Butyricicoccus	Butyricicoccus pullicaecorum	Scepanovic	858	T	C	T	0.131179	0.131179	0.302611	0.0500965	5.31254e-09	T	C	T	0.15312	0.15312	Atrial fibrillation and atrial flutter	19085	403323	0.9766	0.945136	1.00911	-0.023678	0.0167083	0.156443
rs508259	9	14437476	k__Bacteria; p__Bacteroidetes; c__Bacteroidia; o__Bacteroidales; f__Bacteroidaceae; g__Bacteroides; s__	Bacteroidaceae	Bacteroides	NA	Goodrich	2139	C	T	C	0.095	0.095	-1.27	0.228	2.54483e-08	T	C	C	0.89634	0.10366	Atrial fibrillation and atrial flutter	19085	403323	1.02038	0.982677	1.05952	0.0202	0.0192	0.293629
rs10813078	9	29411625	k__Bacteria|p__Firmicutes|c__Clostridia|o__Clostridiales|f__Lachnospiraceae|g__Blautia	Lachnospiraceae	Blautia	NA	Bonder	984	G	A	G	Minor allele	NA	0.157695	0.0277587	1.34066e-08	G	A	G	0.46227	0.46227	Atrial fibrillation and atrial flutter	19085	403323	0.997608	0.975016	1.02072	-0.0032	0.0079	0.837646
rs10969143	9	29414371	k__Bacteria|p__Firmicutes|c__Clostridia|o__Clostridiales|f__Lachnospiraceae|g__Blautia|s__Ruminococcus_obeum	Lachnospiraceae	Blautia	Ruminococcus obeum	Bonder	984	A	G	A	Minor allele	NA	0.135933	0.0245746	3.17685e-08	A	G	A	0.46483	0.46483	Atrial fibrillation and atrial flutter	19085	403323	0.994458	0.971957	1.01748	-0.0056	0.0117	0.634104
rs17085775	9	71167878	OTU10032unclassifiedEnterobacteriaceae	Enterobacteriaceae	NA	NA	Wang	2029	C	T	T	0.9	0.1	-1.03	0.1921	2.06e-08	T	C	T	0.092555	0.092555	Atrial fibrillation and atrial flutter	19085	403323	1.01826	0.979755	1.05829	0.0180989	0.0196691	0.357485
rs112294212	9	116185117	k__Bacteria.p__Firmicutes.c__Erysipelotrichi.o__Erysipelotrichales.f__Erysipelotrichaceae.g__Clostridium	Clostridiaceae	Clostridium	NA	Turpin	1098	T	G	T	0.05	0.05	-0.822	0.143	8.39e-09	T	G	T	0.057269	0.057269	Atrial fibrillation and atrial flutter	19085	403323	0.973181	0.926662	1.02203	-0.0271856	0.0249904	0.276664
rs10818073	9	120467576	k__Bacteria_p__Firmicutes_c__Clostridia_o__SHA.98	NA	NA	NA	Turpin	1098	T	C	T	0.05	0.05	0.543	0.098	2.56e-08	T	C	T	0.059675	0.059675	Atrial fibrillation and atrial flutter	19085	403323	1.01406	0.966789	1.06364	0.0139602	0.0243545	0.566505
rs7083345	10	7031144	Lactobacillalesorder	NA	Lactobacillalesorder	Lactobacillalesorder	Wang	2029	T	C	T	0.32	0.32	0.24	0.0420603	2.89e-09	T	C	T	0.29383	0.29383	Atrial fibrillation and atrial flutter	19085	403323	0.997668	0.97314	1.02281	-0.00233483	0.0127001	0.854136
rs1889714	10	29388639	k__Bacteria|p__Firmicutes|c__Negativicutes|o__Selenomonadales|f__Veillonellaceae|g__Dialister|s__Dialister_invisus	Veillonellaceae	Dialister	Dialister invisus	Bonder	984	A	G	A	Minor allele	NA	-0.205984	0.0353352	5.55604e-09	A	G	A	0.16686	0.16686	Atrial fibrillation and atrial flutter	19085	403323	0.997049	0.966953	1.02808	-0.003	0.0156	0.850106
rs2790205	10	60071848	Clostridium_xylanovorans	Clostridiaceae	Clostridium	Clostridium xylanovorans	Scepanovic	858	A	G	A	0.0380952	0.0380952	0.723325	0.120823	9.39221e-09	A	G	A	0.06065	0.06065	Atrial fibrillation and atrial flutter	19085	403323	0.932101	0.884782	0.981951	-0.0703139	0.0265817	0.00816419
rs7899016	10	71870981	k__Bacteria.p__Firmicutes.c__Clostridia.o__Clostridiales.f__Veillonellaceae.g__Acidaminococcus	Veillonellaceae	Acidaminococcus	NA	Turpin	1098	T	C	T	0.05	0.05	-2.07	0.3	4.97e-12	T	C	T	0.061545	0.061545	Atrial fibrillation and atrial flutter	19085	403323	1.04369	0.993039	1.09692	0.0427613	0.0253811	0.0920336
rs9421681	10	82453481	k__Bacteria_p__Cyanobacteria_c__4C0d.2_o__YS2	NA	NA	NA	Turpin	1098	T	C	T	0.44	0.44	0.906	0.158	1.07e-08	T	C	T	0.41991	0.41991	Atrial fibrillation and atrial flutter	19085	403323	0.994485	0.971947	1.01755	-0.00553021	0.0116956	0.636323
rs11188353	10	97301978	k__Bacteria.p__Firmicutes.c__Bacilli.o__Lactobacillales.f__Leuconostocaceae.g__Leuconostoc	Leuconostocaeae	Leuconostoc	NA	Turpin	1098	T	C	T	0.21	0.21	-0.377	0.066	1.04e-08	T	C	T	0.2123	0.2123	Atrial fibrillation and atrial flutter	19085	403323	1.0053	0.977409	1.034	0.00529031	0.0143575	0.712522
rs11236806	11	76322252	k__Bacteria_p__Firmicutes_c__Bacilli_o__Lactobacillales_f__Streptococcaceae_g__Lactococcus	Streptococcaceae	Lactococcus	NA	Turpin	1098	G	A	G	0.22	0.22	0.475	0.085	2.75e-08	G	A	G	0.22239	0.22239	Atrial fibrillation and atrial flutter	19085	403323	0.99244	0.965595	1.02003	-0.00758868	0.0139907	0.587536
rs16913594	11	87905990	k__Bacteria|p__Bacteroidetes|c__Bacteroidia|o__Bacteroidales|f__Bacteroidaceae|g__Bacteroides|s__Bacteroides_xylanisolvens	Bacteroidaceae	Bacteroides	Bacteroides xylanisolvens	Bonder	984	C	T	C	Minor allele	NA	0.190375	0.0319104	2.43438e-09	C	T	C	0.083516	0.083516	Atrial fibrillation and atrial flutter	19085	403323	0.988495	0.948494	1.03018	-0.0116	0.0211	0.582962
rs17115310	11	113157283	k__Bacteria|p__Firmicutes|c__Negativicutes|o__Selenomonadales|f__Acidaminococcaceae	Acidaminococcaceae	NA	NA	Bonder	984	G	C	G	Minor allele	NA	-0.257315	0.0465228	3.1841e-08	G	C	G	0.19681	0.19681	Atrial fibrillation and atrial flutter	19085	403323	0.986098	0.95821	1.0148	-0.014	0.0146	0.338861
rs61906997	11	114871319	Synergistaceae	Synergistaceae	NA	NA	Scepanovic	858	G	A	G	0.240196	0.240196	0.290536	0.050447	1.67566e-08	G	A	G	0.24652	0.24652	Atrial fibrillation and atrial flutter	19085	403323	1.01912	0.993002	1.04592	0.0189385	0.0132452	0.152765
rs7113056	11	122098543	Lactobacillalesorder	NA	NA	NA	Wang	2029	C	T	T	0.91	0.09	-0.5	0.0696204	1.72e-13	T	C	T	0.10115	0.10115	Atrial fibrillation and atrial flutter	19085	403323	0.995272	0.957712	1.03431	-0.00473935	0.0196272	0.809192
rs2282644	11	123598941	k__Bacteria; p__Bacteroidetes; c__Bacteroidia; o__Bacteroidales; f__Bacteroidaceae; g__Bacteroides; s__	Bacteroidaceae	Bacteroides	NA	Goodrich	2139	C	T	C	0.267	0.267	3.38	0.644	3.69407e-08	C	T	C	0.27634	0.27634	Atrial fibrillation and atrial flutter	19085	403323	1.02058	0.995179	1.04663	0.0204	0.0129	0.113151
rs479105	12	3382563	Bacilliclass	NA	NA	NA	Wang	2029	T	C	T	0.41	0.41	-0.22	0.0403145	1.21e-08	T	C	T	0.3725	0.3725	Atrial fibrillation and atrial flutter	19085	403323	0.993769	0.970608	1.01748	-0.00625042	0.0120315	0.603409
rs34330476	12	3665840	Eggerthella_sinensis	Coriobacteriaceae	Eggerthella	Eggerthella sinensis	Scepanovic	858	T	A	T	0.189873	0.189873	0.385467	0.0639766	1.19693e-08	T	A	T	0.15906	0.15906	Atrial fibrillation and atrial flutter	19085	403323	0.999758	0.968351	1.03218	-0.000242231	0.016285	0.988132
rs1009634	12	4779313	OTU10032unclassifiedEnterobacteriaceaeSpecies-levelOTU	Enterobacteriaceae	NA	NA	Wang	2029	G	A	A	0.96	0.04	-1.31	0.236013	7.12e-09	G	A	A	0.957226	0.042774	Atrial fibrillation and atrial flutter	19085	403323	1.01518	0.956134	1.07786	0.0150613	0.0305705	0.622243
12:13622839_GT_G	12	13622839	k__Bacteria.p__Firmicutes.c__Bacilli.o__Lactobacillales.f__Leuconostocaceae.g__Weissella	Leuconostocaeae	Weissella	NA	Turpin	1098	G	GT	G	0.1	0.1	-0.374	0.08	2.77e-06	G	GT	G	0.10664	0.10664	Atrial fibrillation and atrial flutter	19085	403323	0.989119	0.953156	1.02644	-0.010941	0.0188958	0.562579
rs10743315	12	19469078	k__Bacteria|p__Firmicutes|c__Clostridia|o__Clostridiales|f__Lachnospiraceae|g__Lachnospiraceae_noname|s__Lachnospiraceae_bacterium_1_1_57FAA	Lachnospiraceae	Lachnospiraceae noname	Lachnospiraceae bacterium 1 1 57FAA	Bonder	984	A	G	A	Minor allele	NA	-0.207826	0.0366089	1.37077e-08	G	A	A	0.85194	0.14806	Atrial fibrillation and atrial flutter	19085	403323	0.973357	0.94156	1.00623	-0.027	0.0169	0.111036
rs10748061	12	67276489	k__Bacteria_p__Firmicutes_c__Clostridia_o__Clostridiales_f__Ruminococcaceae	Ruminococcaceae	NA	NA	Turpin	1098	A	G	A	0.05	0.05	0.147	0.025	3.36e-09	G	A	G	0.069792	0.069792	Atrial fibrillation and atrial flutter	19085	403323	1.0312	0.986129	1.07834	0.0307278	0.0228038	0.177823
rs11608507	12	84247859	k__Bacteria_p__Firmicutes_c__Clostridia_o__Clostridiales_f__Veillonellaceae_g__Megamonas	Veillonellaceae	Megamonas	NA	Turpin	1098	T	A	T	0.22	0.22	-1.059	0.192	3.25e-08	T	A	T	0.21327	0.21327	Atrial fibrillation and atrial flutter	19085	403323	1.01451	0.987006	1.04278	0.0144079	0.0140238	0.304238
rs7486170	12	92026382	k__Bacteria; p__Firmicutes; c__Clostridia; o__Clostridiales; f__Ruminococcaceae; g__Faecalibacterium; s__prausnitzii	Ruminococcaceae	Faecalibacterium	Faecalibacterium prausnitzii	Goodrich	2139	A	G	A	0.124	0.124	0.935	0.17	3.79791e-08	G	A	A	0.86725	0.13275	Atrial fibrillation and atrial flutter	19085	403323	0.986409	0.953826	1.0201	-0.0137	0.0171	0.424579
rs11831423	12	92050203	k__Bacteria; p__Firmicutes; c__Clostridia; o__Clostridiales; f__Ruminococcaceae; g__; s__	Ruminococcaceae	NA	NA	Goodrich	2139	A	C	A	0.126	0.126	0.396	0.0706	2.03422e-08	A	C	A	0.13239	0.13239	Atrial fibrillation and atrial flutter	19085	403323	1.01303	0.979585	1.04762	0.0129	0.0171	0.449712
rs2164064	12	95114036	Aestuariispira_insulae	Rhodospirillaceae	Aestuariispira	Aestuariispira insulae	Scepanovic	858	T	C	T	0.440633	0.440633	-0.30488	0.0519685	9.77865e-09	T	C	T	0.43138	0.43138	Atrial fibrillation and atrial flutter	19085	403323	1.01429	0.990654	1.03849	0.0141877	0.0120292	0.238226
rs17806643	12	104558085	k__Bacteria_p__Firmicutes_c__Clostridia_o__Clostridiales_f__Veillonellaceae_g__Megamonas	Veillonellaceae	Megamonas	NA	Turpin	1098	G	A	G	0.15	0.15	-1.157	0.199	5.97e-09	G	A	G	0.16047	0.16047	Atrial fibrillation and atrial flutter	19085	403323	0.970018	0.940551	1.00041	-0.0304402	0.0157393	0.0531093
rs56169403	12	117155472	Blautia_stercoris	Lachnospiraceae	Blautia	Blautia stercoris	Scepanovic	858	T	C	T	0.0862069	0.0862069	0.186999	0.0304583	1.28814e-08	T	C	T	0.071167	0.071167	Atrial fibrillation and atrial flutter	19085	403323	1.01787	0.973632	1.06412	0.0177148	0.0226717	0.434589
rs36082470	13	19674718	k__Bacteria.p__Actinobacteria.c__Coriobacteriia.o__Coriobacteriales.f__Coriobacteriaceae.g__Slackia	Coriobacteriaceae	Slackia	NA	Turpin	1098	G	A	G	0.17	0.17	0.933	0.168	3e-08	G	A	G	0.18528	0.18528	Atrial fibrillation and atrial flutter	19085	403323	0.976926	0.948223	1.0065	-0.0233439	0.0152153	0.124972
rs10507725	13	66360155	k__Bacteria; p__Bacteroidetes; c__Bacteroidia; o__Bacteroidales; f__Bacteroidaceae; g__Bacteroides; s__	Bacteroidaceae	Bacteroides	NA	Goodrich	2139	A	C	A	0.089	0.089	43.2	7.88	4.19989e-08	A	C	A	0.08617	0.08617	Atrial fibrillation and atrial flutter	19085	403323	1.01593	0.974412	1.05922	0.0158	0.0213	0.457815
rs9541094	13	67967187	k__Bacteria.p__Lentisphaerae	NA	NA	NA	Turpin	1098	G	A	G	0.08	0.08	1.088	0.197	3.07e-08	A	G	G	0.91908	0.08092	Atrial fibrillation and atrial flutter	19085	403323	1.01127	0.966764	1.05782	0.0112052	0.0229622	0.62556
rs4883972	13	75058481	k__Bacteria.p__Tenericutes.c__Mollicutes.o__RF39.f__.g__	NA	NA	NA	Goodrich	2139	G	C	G	0.438	0.438	-0.529	0.0959	3.46482e-08	G	C	G	0.43926	0.43926	Atrial fibrillation and atrial flutter	19085	403323	0.998686	0.976114	1.02178	-0.0013	0.0117	0.910241
rs9300430	13	98272902	Gammaproteobacteriaclass	NA	NA	NA	Wang	2029	C	T	T	0.94	0.06	-0.61	0.104441	1.3e-09	T	C	T	0.091662	0.091662	Atrial fibrillation and atrial flutter	19085	403323	1.03131	0.989118	1.0753	0.0308272	0.0213105	0.148017
rs9558805	13	107282972	k__Bacteria.p__Actinobacteria.c__Coriobacteriia.o__Coriobacteriales.f__Coriobacteriaceae.g__Atopobium	Coriobacteriaceae	Atopobium	NA	Turpin	1098	G	C	G	0.07	0.07	0.895	0.125	8.98e-13	G	C	G	0.062881	0.062881	Atrial fibrillation and atrial flutter	19085	403323	0.995199	0.945899	1.04707	-0.00481275	0.0259221	0.85271
rs16969363	13	107518823	Clostridium_xylanovorans	Clostridiaceae	Clostridium	Clostridium xylanovorans	Scepanovic	858	A	G	A	0.0452381	0.0452381	0.623441	0.108017	2.8543e-08	A	G	A	0.05988	0.05988	Atrial fibrillation and atrial flutter	19085	403323	1.0131	0.963807	1.06492	0.0130177	0.0254501	0.609001
rs2293702	14	22001947	k__Bacteria; p__Firmicutes; c__Clostridia; o__Clostridiales; f__Lachnospiraceae; g__Coprococcus; s__	Lachnospiraceae	Coprococcus	NA	Goodrich	2139	T	C	T	0.477	0.477	0.078	0.0137	1.24512e-08	T	C	T	0.44865	0.44865	Atrial fibrillation and atrial flutter	19085	403323	1.01159	0.988375	1.03536	0.0115	0.0118	0.330587
rs10148020	14	23956172	k__Bacteria; p__Firmicutes; c__Clostridia; o__Clostridiales; f__; g__; s__	NA	NA	NA	Goodrich	2139	G	C	G	0.065	0.065	3.06	0.552	2.96522e-08	G	C	G	0.067828	0.067828	Atrial fibrillation and atrial flutter	19085	403323	0.992792	0.948194	1.03949	-0.0072	0.0235	0.757713
rs4901725	14	57142910	k__Bacteria; p__Bacteroidetes; c__Bacteroidia; o__Bacteroidales; f__Bacteroidaceae; g__Bacteroides; s__	Bacteroidaceae	Bacteroides	NA	Goodrich	2139	C	T	C	0.355	0.355	-0.316	0.0564	2.10872e-08	T	C	C	0.62573	0.37427	Atrial fibrillation and atrial flutter	19085	403323	1.00605	0.982616	1.03004	0.006	0.012	0.616046
rs9323326	14	58526818	Proteobacteriaphylum	NA	NA	NA	Wang	2029	A	G	A	0.36	0.36	-0.21	0.0355567	8.76e-10	A	G	A	0.36497	0.36497	Atrial fibrillation and atrial flutter	19085	403323	1.00417	0.98079	1.0281	0.0041588	0.0120182	0.729311
rs986417	14	60858761	UnclassifiedAcidaminococcaceae	Acidaminococcaceae	NA	NA	Wang	2029	C	T	T	0.94	0.06	-1.4	0.244664	2.63e-09	T	C	T	0.092282	0.092282	Atrial fibrillation and atrial flutter	19085	403323	0.988635	0.949289	1.02961	-0.0114301	0.0207205	0.581202
rs1088670	14	62003902	Lentisphaerae	NA	NA	NA	Scepanovic	858	C	T	C	0.119048	0.119048	0.445148	0.075021	4.18873e-08	T	C	C	0.86378	0.13622	Atrial fibrillation and atrial flutter	19085	403323	0.98624	0.953179	1.02045	-0.0138555	0.0173966	0.42577
rs12888449	14	82067691	Clostridium_celerecrescens	Clostridiaceae	Clostridium	Clostridium celerecrescens	Scepanovic	858	C	T	C	0.273179	0.273179	-0.229328	0.0414763	4.80636e-08	C	T	C	0.28092	0.28092	Atrial fibrillation and atrial flutter	19085	403323	0.986738	0.962214	1.01189	-0.0133511	0.0128404	0.298443
rs11626933	14	90754311	UnclassifiedErysipelotrichaceae	NA	NA	NA	Wang	2029	G	A	G	0.32	0.32	-0.24	0.0445837	1.83e-08	G	A	G	0.29302	0.29302	Atrial fibrillation and atrial flutter	19085	403323	0.998544	0.973971	1.02374	-0.00145752	0.0127126	0.908722
rs1299403	14	90970215	Erysipelothrix	Erysipelotrichaceae	Erysipelothrix	NA	Scepanovic	858	A	G	A	0.382022	0.382022	0.406307	0.067234	3.88016e-08	A	G	A	0.39588	0.39588	Atrial fibrillation and atrial flutter	19085	403323	1.01248	0.989195	1.03631	0.0124014	0.0118699	0.296124
rs10148302	14	92611999	k__Bacteria_p__Firmicutes_c__Bacilli_o__Lactobacillales_f__Streptococcaceae_g__Lactococcus	Streptococcaceae	Lactococcus	NA	Turpin	1098	G	C	G	0.22	0.22	-0.494	0.081	8.23e-10	G	C	G	0.23756	0.23756	Atrial fibrillation and atrial flutter	19085	403323	0.983124	0.956812	1.01016	-0.0170202	0.0138407	0.2188
rs12442649	15	37973538	OTU15355DialisterSpecies-levelOTU	Veillonellaceae	Dialister	NA	Wang	2029	G	A	A	0.93	0.07	-1.49	0.283591	3.72e-08	A	G	A	0.09281	0.09281	Atrial fibrillation and atrial flutter	19085	403323	0.967995	0.929409	1.00818	-0.0325285	0.0207541	0.117037
rs35275482	15	60082898	Enterobacteriaceaefamily	Enterobacteriaceae	NA	NA	Wang	2029	C	A	A	0.8	0.2	-0.54	0.0842881	3.72e-11	A	C	A	0.17243	0.17243	Atrial fibrillation and atrial flutter	19085	403323	0.996431	0.966696	1.02708	-0.00357511	0.0154571	0.817088
rs730589	15	64194173	k__Bacteria; p__Firmicutes; c__Clostridia; o__Clostridiales; f__Ruminococcaceae; g__; s__	Ruminococcaceae	NA	NA	Goodrich	2139	T	G	T	0.337	0.337	-1.2	0.21	1.10166e-08	T	G	T	0.32664	0.32664	Atrial fibrillation and atrial flutter	19085	403323	1.02179	0.99776	1.04641	0.0216	0.0121	0.0758415
rs140159717	15	73765586	Clostridium_xylanovorans	Clostridiaceae	Clostridium	Clostridium xylanovorans	Scepanovic	858	T	C	T	0.0642857	0.0642857	0.507085	0.0867426	1.95087e-08	T	C	T	0.080419	0.080419	Atrial fibrillation and atrial flutter	19085	403323	1.05157	1.00838	1.09661	0.0502848	0.0213987	0.0187784
rs285712	15	93126004	Acidaminococcus	Acidaminococcaceae	Acidaminococcus	NA	Scepanovic	858	T	C	T	0.317992	0.317992	-0.481	0.0850975	4.56586e-08	C	T	T	0.66741	0.33259	Atrial fibrillation and atrial flutter	19085	403323	1.01097	0.986759	1.03577	0.0109096	0.0123669	0.37769
rs4777927	15	94142630	k__Bacteria; p__Bacteroidetes; c__Bacteroidia; o__Bacteroidales; f__Bacteroidaceae; g__Bacteroides; s__	Bacteroidaceae	Bacteroides	NA	Goodrich	2139	T	C	T	0.336	0.336	1.25	0.222	1.79552e-08	C	T	T	0.66419	0.33581	Atrial fibrillation and atrial flutter	19085	403323	1.03417	1.00924	1.05971	0.0336	0.0124	0.00696486
rs8048623	16	18958515	Eubacterium_eligens	Eubacteriaceae	Eubacterium	Eubacterium eligens	Scepanovic	858	T	C	T	0.451981	0.451981	0.167614	0.0304379	4.87715e-08	C	T	T	0.55547	0.44453	Atrial fibrillation and atrial flutter	19085	403323	0.988163	0.965928	1.01091	-0.0119077	0.0116112	0.30511
rs12149695	16	27281429	OTU10032unclassifiedEnterobacteriaceae	Enterobacteriaceae	NA	NA	Wang	2029	A	T	T	0.56	0.44	0.61	0.105457	1.82e-09	A	T	T	0.52669	0.47331	Atrial fibrillation and atrial flutter	19085	403323	1.01116	0.988492	1.03435	0.0111008	0.0115693	0.337306
rs1362404	16	52007176	Lactobacillalesorder	NA	NA	NA	Wang	2029	T	G	G	0.64	0.36	0.23	0.0424999	1.56e-08	T	G	G	0.63323	0.36677	Atrial fibrillation and atrial flutter	19085	403323	0.986187	0.963195	1.00973	-0.0139095	0.0120358	0.247815
rs76906435	17	15099895	k__Bacteria_p__Firmicutes_c__Bacilli_o__Lactobacillales_f__Lactobacillaceae_g__Lactobacillus	Lactobacillaceae	Lactobacillus	NA	Turpin	1098	C	T	C	0.08	0.08	-0.699	0.117	2.58e-09	C	T	C	0.081905	0.081905	Atrial fibrillation and atrial flutter	19085	403323	0.969515	0.929121	1.01167	-0.0309591	0.0217127	0.153911
rs73314283	17	56001466	Murimonas_intestini	Lachnospiraceae	Murimonas	Murimonas intestini	Scepanovic	858	C	T	C	0.134615	0.134615	0.19865	0.0342364	1.43456e-08	C	T	C	0.13777	0.13777	Atrial fibrillation and atrial flutter	19085	403323	0.975498	0.943486	1.0086	-0.0248073	0.0170239	0.14506
rs2377005	17	76870293	Lentisphaeria, Victivallis_vadensis	Victivallaceae	Victivallis	Victivallis vadensis	Scepanovic	858	A	G	A	0.0576923	0.0576923	0.503077	0.0831163	2.49825e-08	G	A	A	0.922001	0.077999	Atrial fibrillation and atrial flutter	19085	403323	1.05732	1.01213	1.10453	0.0557393	0.0222871	0.0123854
rs62087474	18	9365869	Clostridium_xylanovorans	Clostridiaceae	Clostridium	Clostridium xylanovorans	Scepanovic	858	C	T	C	0.0761905	0.0761905	0.510622	0.0863986	1.39969e-08	C	T	C	0.088232	0.088232	Atrial fibrillation and atrial flutter	19085	403323	1.02738	0.987852	1.06849	0.027013	0.0200182	0.177201
rs11877825	18	10566404	Erysipelotrichaceaefamily	Erysipelotrichaceae	NA	NA	Wang	2029	G	T	T	0.74	0.26	-0.27	0.0418688	2.82e-11	T	G	T	0.26431	0.26431	Atrial fibrillation and atrial flutter	19085	403323	0.99529	0.969626	1.02163	-0.00472064	0.0133286	0.723209
rs12457158	18	25848516	k__Bacteria_p__Proteobacteria_c__Deltaproteobacteria_o__Desulfovibrionales_f__Desulfovibrionaceae_g__Desulfovibrio	Desulfovibrionaceae	Desulfovibrio	NA	Turpin	1098	C	G	C	0.16	0.16	1.212	0.203	2.53e-09	C	G	C	0.17751	0.17751	Atrial fibrillation and atrial flutter	19085	403323	0.998312	0.969062	1.02844	-0.00168989	0.0151716	0.911311
rs12607607	18	39082090	k__Bacteria; p__Firmicutes; c__Clostridia; o__Clostridiales; f__Lachnospiraceae; g__Dorea; s__	Lachnospiraceae	Dorea	NA	Goodrich	2139	T	C	T	0.169	0.169	-0.63	0.114	3.27025e-08	T	C	T	0.169	0.169	Atrial fibrillation and atrial flutter	19085	403323	1.02294	0.992893	1.05389	0.0227	0.0152	0.135951
rs28473221	18	76714322	k__Bacteria.p__Firmicutes.c__Erysipelotrichi.o__Erysipelotrichales.f__Erysipelotrichaceae.g__.Eubacterium	Erysipelotrichaceae	Eubacterium	NA	Turpin	1098	G	A	G	0.12	0.12	-0.705	0.123	9.28e-09	G	A	G	0.11545	0.11545	Atrial fibrillation and atrial flutter	19085	403323	1.00832	0.972625	1.04532	0.00828291	0.0183876	0.652378
rs144580419	19	7726338	Blautia_coccoides	Lachnospiraceae	Blautia	Blautia coccoides	Scepanovic	858	A	T	A	0.118519	0.118519	0.243752	0.0433928	4.88144e-08	A	T	A	0.11498	0.11498	Atrial fibrillation and atrial flutter	19085	403323	0.99625	0.961547	1.03221	-0.00375682	0.0180894	0.835478
rs11880147	19	18042945	k__Bacteria; p__Firmicutes; c__Clostridia; o__Clostridiales; f__Lachnospiraceae; g__; s__	Lachnospiraceae	NA	NA	Goodrich	2139	G	A	G	0.197	0.197	5.21	0.933	2.34863e-08	G	A	G	0.19866	0.19866	Atrial fibrillation and atrial flutter	19085	403323	1.00036	0.972419	1.0291	0.0004	0.0145	0.980289
rs115795847	19	28117024	k__Bacteria_p__Bacteroidetes_c__Bacteroidia_o__Bacteroidales_f__.Odoribacteraceae	Odoribacteraceae	NA	NA	Turpin	1098	T	C	T	0.06	0.06	0.638	0.113	1.61e-08	T	C	T	0.057877	0.057877	Atrial fibrillation and atrial flutter	19085	403323	0.969217	0.922405	1.01841	-0.0312662	0.0252574	0.215752
rs12608949	19	31079973	Pelotomaculum	Peptococcaceae	Pelotomaculum	NA	Scepanovic	858	A	T	A	0.456278	0.456278	-0.213471	0.0383179	4.40666e-08	T	A	A	0.57218	0.42782	Atrial fibrillation and atrial flutter	19085	403323	1.01239	0.989176	1.03614	0.0123109	0.0118336	0.298186
rs148330122	19	38520324	Bacilliclass	NA	NA	NA	Wang	2029	C	T	T	0.95	0.05	-0.48	0.0822186	1.32e-09	T	C	T	0.062775	0.062775	Atrial fibrillation and atrial flutter	19085	403323	1.0113	0.965487	1.05929	0.0112392	0.0236539	0.634678
rs4812383	20	35251962	Alistipes_shahii	Rikenellaceae	Alistipes	Alistipes shahii	Scepanovic	858	C	A	C	0.126354	0.126354	-0.243801	0.0436781	3.22828e-08	C	A	C	0.11481	0.11481	Atrial fibrillation and atrial flutter	19085	403323	0.978372	0.943448	1.01459	-0.0218656	0.0185451	0.238379
rs2071199	20	43030866	Bacilliclass	NA	NA	NA	Wang	2029	T	C	C	0.84	0.16	-0.32	0.0586861	1.24e-08	C	T	C	0.14099	0.14099	Atrial fibrillation and atrial flutter	19085	403323	1.00396	0.972022	1.03696	0.00395612	0.0164965	0.810474
rs6012892	20	48909966	Lactivibrio_alcoholicus	Synergistaceae	Lactivibrio	Lactivibrio alcoholicus	Scepanovic	858	C	T	C	0.337989	0.337989	0.364139	0.0636361	4.47601e-08	T	C	C	0.66671	0.33329	Atrial fibrillation and atrial flutter	19085	403323	1.0251	1.0009	1.0499	0.0247948	0.0121937	0.0420106
rs11905741	20	48910981	Lactivibrio_alcoholicus	Synergistaceae	Lactivibrio	Lactivibrio alcoholicus	Scepanovic	858	A	G	A	0.337989	0.337989	0.364139	0.0636361	4.47601e-08	G	A	A	0.66672	0.33328	Atrial fibrillation and atrial flutter	19085	403323	1.02496	1.00075	1.04975	0.0246522	0.0121959	0.0432434
rs58368959	20	57681205	Clostridium_cellulolyticum	Clostridiaceae	Clostridium	Clostridium cellulolyticum	Scepanovic	858	G	T	G	0.0591216	0.0591216	0.35596	0.0603256	1.0019e-08	G	T	G	0.056024	0.056024	Atrial fibrillation and atrial flutter	19085	403323	0.994394	0.943937	1.04755	-0.00562223	0.0265681	0.832407
rs35197943	21	24749215	k__Bacteria_p__Firmicutes_c__Clostridia_o__Clostridiales_f__Lachnospiraceae_g__Pseudobutyrivibrio	Lachnospiraceae	Pseudobutyrivibrio	NA	Turpin	1098	T	C	T	0.13	0.13	-0.721	0.129	2.15e-08	T	C	T	0.13406	0.13406	Atrial fibrillation and atrial flutter	19085	403323	0.973111	0.941328	1.00597	-0.0272575	0.016942	0.107644
rs34613612	21	32200202	Actinobacteriaphylum	NA	Actinobacteriaphylum	Actinobacteriaphylum	Wang	2029	C	G	C	0.37	0.37	0.25	0.0419525	6.34e-10	C	G	C	0.42734	0.42734	Atrial fibrillation and atrial flutter	19085	403323	0.99611	0.973474	1.01927	-0.00389771	0.0117277	0.739625
rs2834288	21	35264397	k__Bacteria|p__Firmicutes|c__Clostridia|o__Clostridiales|f__Oscillospiraceae|g__Oscillibacter	Oscillospiraceae	Oscillibacter	NA	Bonder	984	G	A	G	Minor allele	NA	-0.135068	0.0240504	1.95203e-08	G	A	G	0.37626	0.37626	Atrial fibrillation and atrial flutter	19085	403323	1.00078	0.977564	1.02454	0.0008	0.012	0.948303
rs178282	22	21338543	Negativicutes, Selenomonadales	NA	NA	NA	Scepanovic	858	T	C	T	0.288824	0.288824	-0.166904	0.0301196	4.00934e-08	C	T	T	0.71491	0.28509	Atrial fibrillation and atrial flutter	19085	403323	1.01563	0.990188	1.04173	0.0155098	0.0129439	0.230825
rs1800694	22	38219943	k__Bacteria.p__Lentisphaerae	NA	NA	NA	Turpin	1098	T	C	T	0.05	0.05	1.188	0.219	5.93e-08	T	C	T	0.061167	0.061167	Atrial fibrillation and atrial flutter	19085	403323	1.00243	0.955579	1.05157	0.00242507	0.0244197	0.920894
rs938295	1	16087260	UnclassifiedEnterobacteriaceae	Enterobacteriaceae	NA	NA	Wang	2029	C	T	T	0.77	0.23	-0.49	0.0917821	2.34e-08	T	C	T	0.17366	0.17366	Benign cancer	62321	360087	0.993389	0.975452	1.01166	-0.00663302	0.00929651	0.475539
rs41269155	1	16265904	k__Bacteria.p__Firmicutes.c__Clostridia.o__Clostridiales.f__Veillonellaceae.g__Acidaminococcus	Veillonellaceae	Acidaminococcus	NA	Turpin	1098	A	T	A	0.08	0.08	-1.945	0.278	2.57e-12	A	T	A	0.078848	0.078848	Benign cancer	62321	360087	0.980247	0.956379	1.00471	-0.0199503	0.0125769	0.11268
rs6666120	1	18103049	k__Archaea_p__Euryarchaeota_c__Methanobacteria_o__Methanobacteriales_f__Methanobacteriaceae_g__Methanobrevibacter	Methanobacteriaceae	Methanobrevibacter	NA	Turpin	1098	G	A	G	0.31	0.31	-1.146	0.201	1.23e-08	G	A	G	0.32491	0.32491	Benign cancer	62321	360087	0.989659	0.975204	1.00433	-0.0103949	0.00750719	0.166159
rs75036654	1	37744361	UnclassifiedAcidaminococcaceae	Acidaminococcaceae	NA	NA	Wang	2029	C	T	T	0.93	0.07	-1.39	0.231676	4.94e-10	T	C	T	0.065729	0.065729	Benign cancer	62321	360087	1.00423	0.977353	1.03186	0.00422596	0.0138435	0.760162
rs59846192	1	53946829	k__Bacteria.p__Firmicutes.c__Clostridia.o__Clostridiales.f__Lachnospiraceae.g__Lachnospira	Lachnospiraceae	Lachnospira	NA	Turpin	1098	A	G	A	0.13	0.13	0.504	0.092	4.15e-08	A	G	A	0.12197	0.12197	Benign cancer	62321	360087	0.986405	0.966392	1.00683	-0.0136884	0.0104576	0.190553
rs706481	1	57415200	Paenibacillus	Paenibacillaceae	Paenibacillus	NA	Scepanovic	858	T	C	T	0.053125	0.053125	0.476779	0.0839568	2.3623e-08	T	C	T	0.054193	0.054193	Benign cancer	62321	360087	0.98963	0.960268	1.01989	-0.010424	0.0153667	0.497547
rs6683259	1	58670059	k__Bacteria_p__Firmicutes_c__Clostridia_o__Clostridiales_f__Veillonellaceae_g__Megamonas	Veillonellaceae	Megamonas	NA	Turpin	1098	A	G	A	0.05	0.05	-1.475	0.253	5.28e-09	A	G	A	0.056463	0.056463	Benign cancer	62321	360087	1.00352	0.974509	1.0334	0.00351672	0.0149683	0.814252
1:60346014_GT_G	1	60346014	k__Bacteria_p__Firmicutes_c__Bacilli_o__Lactobacillales_f__Lactobacillaceae_g__Lactobacillus	Lactobacillaceae	Lactobacillus	NA	Turpin	1098	G	GT	G	0.05	0.05	-0.86	0.148	6.44e-09	G	GT	G	0.070931	0.070931	Benign cancer	62321	360087	0.999415	0.973725	1.02578	-0.000584996	0.0132866	0.964881
rs6692744	1	87721008	k__Bacteria.p__Actinobacteria.c__Coriobacteriia.o__Coriobacteriales.f__Coriobacteriaceae.g__Slackia	Coriobacteriaceae	Slackia	NA	Turpin	1098	C	G	C	0.1	0.1	1.045	0.189	3.03e-08	C	G	C	0.1014	0.1014	Benign cancer	62321	360087	0.999978	0.977815	1.02264	-2.17166e-05	0.0114351	0.998485
rs1376235	1	106677373	k__Bacteria; p__Actinobacteria; c__Coriobacteriia; o__Coriobacteriales; f__Coriobacteriaceae; g__Eggerthella; s__lenta	Coriobacteriaceae	Eggerthella	lenta	Goodrich	2139	G	C	G	0.083	0.083	21.1	3.81	3.05844e-08	G	C	G	0.10773	0.10773	Benign cancer	62321	360087	1.00785	0.985548	1.03066	0.0078	0.0114	0.4934
rs1376236	1	106677510	k__Bacteria.p__Actinobacteria.c__Coriobacteriia.o__Coriobacteriales.f__Coriobacteriaceae.g__Eggerthella	Coriobacteriaceae	Eggerthella	NA	Goodrich	2139	C	A	C	0.085	0.085	16.3	2.87	1.35134e-08	C	A	C	0.10952	0.10952	Benign cancer	62321	360087	1.00761	0.98531	1.03041	0.0076	0.0114	0.506817
rs597205	1	112413022	OTU13305FecalibacteriumSpecies-levelOTU	Ruminococcaceae	Faecalibacterium	Faecalibacterium prausnitzii	Wang	2029	T	C	C	0.89	0.11	-0.62	0.111968	7.68e-09	C	T	C	0.096231	0.096231	Benign cancer	62321	360087	1.00512	0.981591	1.02922	0.00511016	0.012087	0.672454
rs12137699	1	116209762	k__Bacteria|p__Proteobacteria|c__Betaproteobacteria|o__Burkholderiales|f__Sutterellaceae	Sutterellaceae	NA	NA	Bonder	984	T	C	T	Minor allele	NA	0.165668	0.0302868	4.50544e-08	T	C	T	0.23293	0.23293	Benign cancer	62321	360087	1.00549	0.989681	1.02155	0.0055	0.0081	0.49826
rs147600757	1	119944761	k__Bacteria_p__Bacteroidetes_c__Bacteroidia_o__Bacteroidales_f__Rikenellaceae	Rikenellaceae	NA	NA	Turpin	1098	A	G	A	0.06	0.06	0.463	0.075	7.89e-10	A	G	A	0.063165	0.063165	Benign cancer	62321	360087	1.01403	0.986402	1.04242	0.013929	0.014092	0.32294
rs55987656	1	198157740	k__Bacteria.p__Firmicutes.c__Clostridia.o__Clostridiales.f__.Mogibacteriaceae..g__Mogibacterium	Mogibacteriaceae	Mogibacterium	NA	Turpin	1098	C	G	C	0.06	0.06	-0.616	0.124	6.33e-07	C	G	C	0.052009	0.052009	Benign cancer	62321	360087	0.977145	0.947999	1.00719	-0.0231203	0.0154499	0.13453
rs143179968	1	246909388	k__Bacteria_p__Firmicutes_c__Clostridia_o__Clostridiales_f__Peptococcaceae_Other	Peptococcaceae	NA	NA	Turpin	1098	T	C	T	0.07	0.07	0.836	0.14	2.13e-09	T	C	T	0.08235	0.08235	Benign cancer	62321	360087	0.99069	0.966342	1.01565	-0.00935361	0.0126957	0.461272
rs7581129	2	4666664	k__Bacteria.p__Firmicutes.c__Clostridia.o__Clostridiales.f__Ruminococcaceae.g__Oscillospira	Ruminococcaceae	Oscillospira	NA	Turpin	1098	C	T	C	0.05	0.05	0.257	0.047	4.2e-08	C	T	C	0.065621	0.065621	Benign cancer	62321	360087	1.01674	0.988338	1.04596	0.0166034	0.0144558	0.250738
rs4669413	2	9805923	Blautiagenus	Lachnospiraceae	Blautia	Blautiagenus	Wang	2029	T	C	T	0.44	0.44	-0.18	0.0329757	1.2e-08	T	C	T	0.42735	0.42735	Benign cancer	62321	360087	1.01258	0.998942	1.02641	0.012505	0.00692039	0.070766
rs59059541	2	46178143	Clostridium_xylanovorans	Clostridiaceae	Clostridium	Clostridium xylanovorans	Scepanovic	858	T	C	T	0.052381	0.052381	0.545315	0.0962561	4.89971e-08	T	C	T	0.05014	0.05014	Benign cancer	62321	360087	1.00185	0.970492	1.03421	0.00184445	0.016223	0.90948
rs2278067	2	95955680	k__Bacteria; p__Firmicutes; c__Clostridia; o__Clostridiales; f__Ruminococcaceae; g__; s__	Ruminococcaceae	NA	NA	Goodrich	2139	G	T	G	0.487	0.487	0.236	0.0443	1.51839e-08	T	G	T	0.48931	0.48931	Benign cancer	62321	360087	1.00697	0.993568	1.02056	0.0069	0.0068	0.309554
rs7605411	2	102353258	Bacteroides_nordii	Bacteroidaceae	Bacteroides	Bacteroides nordii	Scepanovic	858	G	C	G	0.0593607	0.0593607	0.690405	0.120273	3.19203e-08	G	C	G	0.04335	0.04335	Benign cancer	62321	360087	1.00028	0.966857	1.03486	0.000279532	0.017339	0.987137
rs79387448	2	103215410	Blautiagenus	Lachnospiraceae	Blautia	NA	Wang	2029	C	T	T	0.84	0.16	-0.31	0.0492446	7.68e-11	T	C	T	0.15753	0.15753	Benign cancer	62321	360087	0.999286	0.981311	1.01759	-0.000713766	0.0092612	0.938567
rs111870934	2	128648546	k__Bacteria.p__Lentisphaerae	NA	NA	NA	Turpin	1098	A	G	A	0.1	0.1	-1.042	0.159	5.32e-11	A	G	A	0.10049	0.10049	Benign cancer	62321	360087	0.988546	0.966847	1.01073	-0.0115199	0.0113239	0.309009
rs10928827	2	129457798	Lactobacillalesorder	NA	NA	NA	Wang	2029	G	A	A	0.52	0.48	-0.23	0.0407621	4.19e-09	G	A	A	0.51051	0.48949	Benign cancer	62321	360087	0.990663	0.977481	1.00402	-0.00938061	0.00683453	0.169898
rs10202734	2	130199082	k__Bacteria.p__Actinobacteria.c__Coriobacteriia.o__Coriobacteriales.f__Coriobacteriaceae.g__Slackia	Coriobacteriaceae	Slackia	NA	Turpin	1098	T	C	T	0.07	0.07	1.34	0.212	2.82e-10	T	C	T	0.076181	0.076181	Benign cancer	62321	360087	1.01723	0.990871	1.04429	0.0170853	0.0133962	0.202174
rs1446585	2	136407479	k__Bacteria.p__Actinobacteria.c__Actinobacteria.o__Bifidobacteriales.f__Bifidobacteriaceae.g__Bifidobacterium	Bifidobacteriaceae	Bifidobacterium	NA	Goodrich	2139	G	A	G	0.265	0.265	0.167	0.0303	3.55685e-08	G	A	G	0.27324	0.27324	Benign cancer	62321	360087	0.999796	0.983865	1.01598	-0.0002	0.0082	0.980126
rs2925216	2	138532756	k__Bacteria.p__Proteobacteria.c__Betaproteobacteria.o__Burkholderiales	NA	NA	NA	Turpin	1098	T	C	T	0.06	0.06	0.648	0.117	3.08e-08	C	T	T	0.935946	0.064054	Benign cancer	62321	360087	1.00126	0.970747	1.03273	0.00125584	0.0157884	0.936602
rs78841413	2	155335553	Erysipelothrix	Erysipelotrichaceae	Erysipelothrix	NA	Scepanovic	858	C	G	C	0.0449438	0.0449438	0.912101	0.150023	3.31098e-08	C	G	C	0.05858	0.05858	Benign cancer	62321	360087	0.997901	0.969512	1.02712	-0.00210131	0.0147249	0.886523
rs62171178	2	170657022	k__Bacteria_p__Bacteroidetes_c__Bacteroidia_o__Bacteroidales_f__Rikenellaceae	Rikenellaceae	NA	NA	Turpin	1098	T	C	T	0.06	0.06	0.511	0.081	3.23e-10	T	C	T	0.079227	0.079227	Benign cancer	62321	360087	0.986547	0.962592	1.0111	-0.0135441	0.0125418	0.280178
rs12615974	2	173893338	Klebsiella_variicola	Enterobacteriaceae	Klebsiella	Klebsiella variicola	Scepanovic	858	C	T	C	0.157609	0.157609	0.930512	0.151895	2.4693e-08	C	T	C	0.14083	0.14083	Benign cancer	62321	360087	0.988569	0.96961	1.0079	-0.0114966	0.00987977	0.244564
rs7587067	2	197259243	k__Bacteria; p__Firmicutes; c__Clostridia; o__Clostridiales; f__; g__; s__	NA	NA	NA	Goodrich	2139	T	C	T	0.317	0.317	-0.102	0.0183	2.49284e-08	C	T	T	0.67066	0.32934	Benign cancer	62321	360087	0.994699	0.980435	1.00917	-0.0053	0.0074	0.47078
rs4621152	2	217908985	Gammaproteobacteriaclass	NA	NA	NA	Wang	2029	C	T	T	0.63	0.37	-0.29	0.0533959	1.4e-08	C	T	T	0.62484	0.37516	Benign cancer	62321	360087	1.00528	0.991444	1.01931	0.00526881	0.00707209	0.456263
rs56006724	2	228519518	UnclassifiedAcidaminococcaceae	Firmicutes	Acidaminococcaceae	NA	Wang	2029	A	G	G	0.78	0.22	-0.88	0.147679	6.35e-10	G	A	G	0.2457	0.2457	Benign cancer	62321	360087	0.986239	0.97086	1.00186	-0.0138568	0.00801829	0.0839619
rs7605872	2	241123546	k__Bacteria|p__Firmicutes|c__Negativicutes|o__Selenomonadales|f__Veillonellaceae|g__Dialister|s__Dialister_invisus	Veillonellaceae	Dialister	Dialister invisus	Bonder	984	G	T	G	Minor allele	NA	0.221811	0.0402824	3.66662e-08	G	T	G	0.4185	0.4185	Benign cancer	62321	360087	0.99967	0.986195	1.01333	-0.0003	0.0069	0.961975
rs73005672	3	294484	k__Bacteria_p__Firmicutes_c__Clostridia_o__Clostridiales_f__Veillonellaceae_g__Megamonas	Veillonellaceae	Megamonas	NA	Turpin	1098	T	G	T	0.06	0.06	-1.445	0.257	1.82e-08	T	G	T	0.079568	0.079568	Benign cancer	62321	360087	1.0135	0.988052	1.0396	0.0134067	0.0129729	0.301398
rs1394174	3	1261480	k__Bacteria_p__Firmicutes_c__Clostridia_o__Clostridiales_f__Ruminococcaceae_g__Faecalibacterium	Ruminococcaceae	Faecalibacterium	Faecalibacterium prausnitzii	Turpin	1098	A	G	A	0.05	0.05	0.332	0.057	6.44e-09	A	G	A	0.060786	0.060786	Benign cancer	62321	360087	1.01336	0.983401	1.04423	0.01327	0.0153104	0.386088
rs11915634	3	1492049	Marinilabiliaceaefamily	Marinilabiliaceae	NA	NA	Wang	2029	T	C	C	0.96	0.04	-1.3	0.213788	2.99e-10	C	T	C	0.047154	0.047154	Benign cancer	62321	360087	1.0048	0.973568	1.03703	0.00478458	0.0161085	0.766449
rs73020545	3	13119067	Anaerofilum	Ruminococcaceae	Anaerofilum	NA	Scepanovic	858	G	C	G	0.150628	0.150628	0.204335	0.0360526	2.10187e-08	G	C	G	0.14615	0.14615	Benign cancer	62321	360087	1.00729	0.988349	1.0266	0.00726827	0.00968777	0.453103
rs2630788	3	21875126	genus_Anaerostipes	Lachnospiraceae	Anaerostipes	NA	Davenport	184	C	T	C	0.111	0.111	0.98375	0.169344	4.9e-08	A	G	G	0.87132	0.12868	Benign cancer	62321	360087	1.00583	0.985864	1.0262	0.0058106	0.0102283	0.569972
rs13081014	3	29561962	k__Bacteria.p__Proteobacteria.c__Gammaproteobacteria.o__Pasteurellales.f__Pasteurellaceae.g__Aggregatibacter	Pasteurellaceae	Aggregatibacter	NA	Turpin	1098	A	G	A	0.08	0.08	-0.722	0.132	4.97e-08	A	G	A	0.10737	0.10737	Benign cancer	62321	360087	0.992897	0.970834	1.01546	-0.00712882	0.0114647	0.534069
rs3925158	3	38289251	OTU10032unclassifiedEnterobacteriaceaeSpecies-levelOTU	Enterobacteriaceae	NA	NA	Wang	2029	C	G	G	0.88	0.12	-1	0.179464	6.29e-09	G	C	G	0.10935	0.10935	Benign cancer	62321	360087	0.987469	0.965721	1.00971	-0.0126101	0.0113624	0.26708
rs13096731	3	58049639	EscherichiaShigella	Enterobacteriaceae	EscherichiaShigella	NA	Wang	2029	A	G	A	0.28	0.28	-0.43	0.0807796	2.55e-08	A	G	A	0.29806	0.29806	Benign cancer	62321	360087	0.996427	0.98184	1.01123	-0.00357964	0.00752431	0.634258
rs59042687	3	95523000	Lactobacillalesorder	NA	NA	NA	Wang	2029	T	G	T	0.4	0.4	-0.23	0.0412622	6.22e-09	T	G	T	0.36493	0.36493	Benign cancer	62321	360087	1.00429	0.990372	1.0184	0.00427867	0.00711927	0.547841
rs9831278	3	98924904	Marinilabiliaceaefamily	Marinilabiliaceae	NA	NA	Wang	2029	C	T	T	0.95	0.05	-1.16	0.217859	2.53e-08	T	C	T	0.042287	0.042287	Benign cancer	62321	360087	0.991756	0.956485	1.02833	-0.00827841	0.0184754	0.654097
rs13100905	3	111964548	k__Bacteria_p__Firmicutes_c__Clostridia_o__Clostridiales_f__Lachnospiraceae_g__Pseudobutyrivibrio	Lachnospiraceae	Pseudobutyrivibrio	NA	Turpin	1098	T	C	T	0.05	0.05	-0.855	0.152	1.73e-08	C	T	T	0.940519	0.059481	Benign cancer	62321	360087	0.991332	0.962942	1.02056	-0.008706	0.0148244	0.557021
rs62273067	3	139347358	k__Bacteria.p__Firmicutes.c__Clostridia.o__Clostridiales.f__Veillonellaceae.g__Acidaminococcus	Veillonellaceae	Acidaminococcus	NA	Turpin	1098	G	A	G	0.39	0.39	12.291	2.009	9.4e-10	G	A	G	0.402	0.402	Benign cancer	62321	360087	1.00788	0.994216	1.02173	0.00784767	0.00696351	0.259755
rs73152900	3	143443979	Blautia_glucerasea	Lachnospiraceae	Blautia	Blautia glucerasea	Scepanovic	858	C	T	C	0.0458716	0.0458716	0.983287	0.146105	9.22602e-10	C	T	C	0.056809	0.056809	Benign cancer	62321	360087	0.983505	0.955885	1.01192	-0.016633	0.0145329	0.252412
rs62295801	3	163037447	Lactobacillalesorder	NA	NA	NA	Wang	2029	G	T	G	0.25	0.25	-0.27	0.0450923	5.32e-10	G	T	G	0.27138	0.27138	Benign cancer	62321	360087	1.00475	0.98996	1.01977	0.00474165	0.00756778	0.530949
rs7646786	3	185730049	Bacilliclass	NA	NA	NA	Wang	2029	T	C	T	0.49	0.49	-0.22	0.0411781	2.29e-08	T	C	T	0.48584	0.48584	Benign cancer	62321	360087	0.990945	0.977566	1.00451	-0.00909662	0.00693492	0.189617
rs7656342	4	9818116	UnclassifiedPorphyromonadaceae	Porphyromonadaceae	NA	NA	Wang	2029	A	G	G	0.62	0.38	0.39	0.0682836	2.8e-09	A	G	G	0.65173	0.34827	Benign cancer	62321	360087	1.00764	0.99334	1.02214	0.00760684	0.00729034	0.296757
rs1346183	4	37115329	k__Bacteria; p__Firmicutes; c__Clostridia; o__Clostridiales; f__Ruminococcaceae; g__Faecalibacterium; s__prausnitzii	Ruminococcaceae	Faecalibacterium	Faecalibacterium prausnitzii	Goodrich	2139	C	T	C	0.105	0.105	-0.0983	0.0177	2.7973e-08	C	T	C	0.12323	0.12323	Benign cancer	62321	360087	1.00442	0.983341	1.02595	0.0044	0.0108	0.68351
rs62409631	4	45127498	Butyricimonas_paravirosa	Odoribacteraceae	Butyricimonas	Butyricimonas paravirosa	Scepanovic	858	G	T	G	0.0699588	0.0699588	0.485613	0.0819204	1.06611e-08	G	T	G	0.059055	0.059055	Benign cancer	62321	360087	1.00452	0.97649	1.03336	0.00451315	0.0144409	0.754641
rs4485851	4	68189079	Clostridium_xylanovorans	Clostridiaceae	Clostridium	Clostridium xylanovorans	Scepanovic	858	G	C	G	0.0642857	0.0642857	0.57207	0.097376	1.67976e-08	C	G	G	0.927119	0.072881	Benign cancer	62321	360087	0.989059	0.962953	1.01587	-0.011001	0.013648	0.420214
rs11724031	4	77462778	Marinilabiliaceaefamily	Marinilabiliaceae	NA	NA	Wang	2029	G	A	A	0.89	0.11	-0.97	0.158671	2.44e-10	A	G	A	0.011267	0.011267	Benign cancer	62321	360087	1.01131	0.92743	1.10279	0.0112504	0.0441778	0.798985
rs3775467	4	90832608	k__Bacteria.p__Firmicutes.c__Bacilli.o__Lactobacillales.f__Leuconostocaceae.g__Weissella	Leuconostocaeae	Weissella	NA	Turpin	1098	A	C	A	0.07	0.07	-0.526	0.088	2.44e-09	A	C	A	0.077426	0.077426	Benign cancer	62321	360087	1.00436	0.978742	1.03065	0.00435357	0.0131838	0.741233
rs62307736	4	96806297	Coprococcus_comes	Lachnospiraceae	Coprococcus	Coprococcus comes	Scepanovic	858	T	A	T	0.0733662	0.0733662	-0.277483	0.045809	2.12005e-09	T	A	T	0.079847	0.079847	Benign cancer	62321	360087	1.00329	0.976789	1.0305	0.00327998	0.0136554	0.810178
rs2866194	4	101100658	k__Bacteria; p__Bacteroidetes; c__Bacteroidia; o__Bacteroidales; f__Bacteroidaceae; g__Bacteroides; s__	Bacteroidaceae	Bacteroides	NA	Goodrich	2139	G	A	G	0.288	0.288	-0.38	0.0692	3.98919e-08	A	G	G	0.69382	0.30618	Benign cancer	62321	360087	1.00546	0.990811	1.02032	0.0054	0.0075	0.46721
rs6534322	4	122695318	k__Bacteria.p__Proteobacteria.c__Gammaproteobacteria.o__Pseudomonadales.f__Moraxellaceae.g__Acinetobacter	Moraxellaceae	Acinetobacter	NA	Turpin	1098	A	C	A	0.06	0.06	-0.346	0.059	3.47e-09	A	C	A	0.066321	0.066321	Benign cancer	62321	360087	0.992368	0.964531	1.02101	-0.00766172	0.0145162	0.597634
rs17421787	4	131499569	Erysipelotrichaceaefamily	Erysipelotrichaceae	NA	NA	Wang	2029	C	G	G	0.91	0.09	-0.3	0.0570335	3.6e-08	G	C	G	0.08926	0.08926	Benign cancer	62321	360087	0.998265	0.974972	1.02212	-0.00173619	0.0120461	0.885398
rs112580639	4	151979112	Clostridium_propionicum	Clostridiaceae	Clostridium	Clostridium propionicum	Scepanovic	858	C	G	C	0.167683	0.167683	0.290386	0.0502015	3.72103e-08	C	G	C	0.16631	0.16631	Benign cancer	62321	360087	0.990026	0.972146	1.00824	-0.0100236	0.00929884	0.281061
rs13115105	4	182839920	Gordonibacter_pamelaeae	Coriobacteriaceae	Gordonibacter	Gordonibacter pamelaeae	Scepanovic	858	G	A	G	0.1875	0.1875	0.474767	0.0776307	2.92232e-08	G	A	G	0.14345	0.14345	Benign cancer	62321	360087	1.00296	0.984002	1.02229	0.00295904	0.0097382	0.761235
rs4862016	4	182874049	Gordonibacter	Coriobacteriaceae	Gordonibacter	NA	Scepanovic	858	G	A	G	0.152778	0.152778	0.466726	0.0702725	1.44981e-09	G	A	G	0.14851	0.14851	Benign cancer	62321	360087	1.00526	0.986323	1.02455	0.00524321	0.00970145	0.588883
rs16901246	5	11089822	k__Bacteria_p__Bacteroidetes_c__Bacteroidia_o__Bacteroidales_f__.Barnesiellaceae	Barnesiellaceae	NA	NA	Turpin	1098	T	G	T	0.11	0.11	0.967	0.147	5.34e-11	T	G	T	0.10685	0.10685	Benign cancer	62321	360087	1.00225	0.980569	1.0244	0.00224268	0.0111558	0.840673
rs1826812	5	18599038	k__Bacteria_p__Firmicutes_c__Clostridia_o__Clostridiales_f__Lachnospiraceae_g__Pseudobutyrivibrio	Lachnospiraceae	Pseudobutyrivibrio	NA	Turpin	1098	T	C	T	0.05	0.05	-0.81	0.139	5.06e-09	T	C	T	0.06169	0.06169	Benign cancer	62321	360087	0.987939	0.959216	1.01752	-0.0121345	0.0150535	0.420192
rs35028939	5	29480742	Acidaminococcaceae	Acidaminococcaceae	NA	NA	Scepanovic	858	A	G	A	0.0669856	0.0669856	-0.520748	0.0881328	5.6773e-09	A	G	A	0.078616	0.078616	Benign cancer	62321	360087	1.00245	0.978236	1.02727	0.00244977	0.0124768	0.844339
rs34869836	5	42220431	k__Bacteria_p__Firmicutes_c__Clostridia_o__SHA.98	NA	NA	NA	Turpin	1098	A	T	A	0.32	0.32	0.396	0.07	1.41e-08	T	A	A	0.66846	0.33154	Benign cancer	62321	360087	0.997833	0.983683	1.01219	-0.00216948	0.00728663	0.765906
rs9291879	5	66526209	UnclassifiedPorphyromonadaceae	Porphyromonadaceae	NA	NA	Wang	2029	C	T	T	0.86	0.14	-0.58	0.10224	3.51e-09	T	C	T	0.14524	0.14524	Benign cancer	62321	360087	0.997992	0.978139	1.01825	-0.0020101	0.0102517	0.844551
rs147264981	5	90301196	k__Bacteria.p__Firmicutes.c__Clostridia.o__Clostridiales.f__Veillonellaceae.g__Acidaminococcus	Veillonellaceae	Acidaminococcus	NA	Turpin	1098	TA	T	TA	0.05	0.05	-2.2	0.354	4.9e-10	TA	T	TA	0.056594	0.056594	Benign cancer	62321	360087	0.970577	0.940033	1.00211	-0.0298647	0.0163143	0.0671626
rs10058249	5	107323372	k__Bacteria.p__Firmicutes.c__Clostridia.o__Clostridiales.f__Lachnospiraceae.g__Roseburia	Lachnospiraceae	Roseburia	NA	Turpin	1098	A	G	A	0.14	0.14	0.342	0.058	3.65e-09	A	G	A	0.13022	0.13022	Benign cancer	62321	360087	0.998272	0.978524	1.01842	-0.0017292	0.0101944	0.865307
rs6893213	5	110198114	Clostridium_IV	Clostridiaceae	Clostridium	Clostridium IV	Scepanovic	858	T	C	T	0.0868298	0.0868298	-0.223233	0.0402573	3.9159e-08	T	C	T	0.08014	0.08014	Benign cancer	62321	360087	0.999379	0.974919	1.02445	-0.000621528	0.0126425	0.96079
rs4410636	5	112935406	Eubacterium_ruminantium	Eubacteriaceae	Eubacterium	Eubacterium ruminantium	Scepanovic	858	T	A	T	0.103672	0.103672	-0.503191	0.0887504	2.53212e-08	T	A	T	0.10845	0.10845	Benign cancer	62321	360087	0.992323	0.971066	1.01404	-0.00770704	0.011048	0.485431
rs34676687	5	116792670	Blautia_glucerasea	Lachnospiraceae	Blautia	Blautia glucerasea	Scepanovic	858	G	A	G	0.0458716	0.0458716	0.900752	0.150255	2.91328e-08	G	A	G	0.062223	0.062223	Benign cancer	62321	360087	1.0219	0.994104	1.05046	0.0216593	0.0140677	0.123646
rs331083	5	127767103	Ruminococcus_flavefaciens	Ruminococcaceae	Ruminococcus	Ruminococcus flavefaciens	Scepanovic	858	T	C	T	0.383333	0.383333	-0.499338	0.0795696	6.22243e-09	C	T	T	0.57744	0.42256	Benign cancer	62321	360087	1.00328	0.989704	1.01705	0.00327791	0.00695287	0.637322
rs249733	5	141887906	OTU10032unclassifiedEnterobacteriaceae	Enterobacteriaceae	NA	NA	Wang	2029	T	C	C	0.66	0.34	-0.65	0.108217	4.74e-10	C	T	C	0.36763	0.36763	Benign cancer	62321	360087	0.996016	0.982121	1.01011	-0.00399214	0.00716777	0.577557
rs113045860	5	160455937	k__Bacteria.p__Actinobacteria.c__Actinobacteria.o__Actinomycetales.f__Micrococcaceae	Micrococcaceae	NA	NA	Turpin	1098	G	A	G	0.06	0.06	-0.461	0.073	2.29e-10	G	A	G	0.063972	0.063972	Benign cancer	62321	360087	1.01706	0.990202	1.04465	0.0169171	0.0136548	0.215379
rs10055309	5	168430327	k__Bacteria.p__Firmicutes.c__Clostridia.o__Clostridiales.f__Clostridiaceae.g__	Clostridiaceae	NA	NA	Goodrich	2139	C	T	C	0.059	0.059	0.353	0.0617	1.05755e-08	C	T	C	0.06215	0.06215	Benign cancer	62321	360087	0.992657	0.964729	1.02139	-0.0074	0.0146	0.612754
rs72848121	5	171960412	Actinobacteria	NA	NA	NA	Scepanovic	858	G	C	G	0.106538	0.106538	0.315582	0.0561744	2.64607e-08	G	C	G	0.099119	0.099119	Benign cancer	62321	360087	0.989821	0.967445	1.01272	-0.0102311	0.0116663	0.3805
rs138041673	6	23943584	k__Bacteria.p__Proteobacteria.c__Gammaproteobacteria.o__Pasteurellales.f__Pasteurellaceae.g__Aggregatibacter	Pasteurellaceae	Aggregatibacter	NA	Turpin	1098	T	TTCA	T	0.09	0.09	-0.861	0.153	1.77e-08	TTCA	T	T	0.900431	0.099569	Benign cancer	62321	360087	0.996407	0.974113	1.01921	-0.00359971	0.0115449	0.755192
rs2269706	6	30652872	k__Bacteria; p__Firmicutes; c__Clostridia; o__Clostridiales; f__; g__; s__	NA	NA	NA	Goodrich	2139	A	G	A	0.067	0.067	2.09	0.376	2.72086e-08	A	G	A	0.074654	0.074654	Benign cancer	62321	360087	0.986025	0.959737	1.01303	-0.0141	0.0138	0.307323
rs5877666	6	80338468	k__Bacteria_p__Firmicutes_c__Bacilli_o__Lactobacillales_f__Lactobacillaceae_g__Lactobacillus	Lactobacillaceae	Lactobacillus	NA	Turpin	1098	GA	G	GA	0.06	0.06	-0.792	0.135	4.96e-09	GA	G	GA	0.068111	0.068111	Benign cancer	62321	360087	1.02842	1.00036	1.05727	0.0280223	0.014116	0.0471282
rs4548017	6	98399521	k__Archaea|p__Euryarchaeota|c__Methanobacteria|o__Methanobacteriales|f__Methanobacteriaceae	Methanobacteriaceae	NA	NA	Bonder	984	A	G	A	Minor allele	NA	0.210563	0.0372248	1.54581e-08	G	A	A	0.60662	0.39338	Benign cancer	62321	360087	1.00807	0.994309	1.02203	0.008	0.007	0.251653
rs6941322	6	113952266	Deltaproteobacteria	NA	NA	NA	Scepanovic	858	T	C	T	0.452233	0.452233	0.168279	0.0301426	3.24035e-08	C	T	T	0.55666	0.44334	Benign cancer	62321	360087	1.00199	0.988517	1.01564	0.00198459	0.00690518	0.773802
rs7782745	7	12127071	k__Bacteria_p__Firmicutes_c__Clostridia_o__Clostridiales_f__Veillonellaceae_g__Megamonas	Veillonellaceae	Megamonas	NA	Turpin	1098	T	C	T	0.05	0.05	-1.436	0.235	9.9e-10	T	C	T	0.056537	0.056537	Benign cancer	62321	360087	0.997752	0.967528	1.02892	-0.00225012	0.0156945	0.885998
rs17739409	7	21281203	k__Bacteria.p__Firmicutes.c__Clostridia.o__Clostridiales.f__Veillonellaceae.g__Acidaminococcus	Veillonellaceae	Acidaminococcus	NA	Turpin	1098	C	T	C	0.08	0.08	-1.667	0.274	1.14e-09	C	T	C	0.10433	0.10433	Benign cancer	62321	360087	1.00168	0.979986	1.02385	0.00167795	0.0111711	0.880603
rs74997447	7	38465243	k__Bacteria.p__Lentisphaerae	NA	NA	NA	Turpin	1098	T	C	T	0.06	0.06	1.302	0.222	4.68e-09	T	C	T	0.057252	0.057252	Benign cancer	62321	360087	0.977498	0.949024	1.00683	-0.0227586	0.0150831	0.13133
rs17661843	7	48403751	UnclassifiedAcidaminococcaceae	Acidaminococcaceae	NA	NA	Wang	2029	T	C	C	0.87	0.13	-1.4	0.189491	3.72e-14	C	T	C	0.12239	0.12239	Benign cancer	62321	360087	1.0106	0.990044	1.03158	0.0105446	0.0104849	0.314561
rs4628206	7	82497343	k__Bacteria; p__Bacteroidetes; c__Bacteroidia; o__Bacteroidales; f__Bacteroidaceae; g__Bacteroides; s__	Bacteroidaceae	Bacteroides	NA	Goodrich	2139	T	A	T	0.143	0.143	-55.4	10.1	4.13122e-08	A	T	T	0.83509	0.16491	Benign cancer	62321	360087	1.00403	0.985892	1.02249	0.004	0.0093	0.665716
7:96414393_GT_G	7	96414393	k__Bacteria_p__Bacteroidetes_c__Bacteroidia_o__Bacteroidales_f__.Odoribacteraceae	Odoribacteraceae	NA	NA	Turpin	1098	G	GT	G	0.06	0.06	0.542	0.098	2.93e-08	G	GT	G	0.06677	0.06677	Benign cancer	62321	360087	0.972612	0.946544	0.999398	-0.0277701	0.0138611	0.0451279
rs10233359	7	113328435	k__Bacteria.p__Firmicutes.c__Clostridia.o__Clostridiales.f__Lachnospiraceae.g__Anaerostipes	Lachnospiraceae	Anaerostipes	NA	Goodrich	2139	A	G	A	0.075	0.075	-0.211	0.0359	4.16666e-09	A	G	A	0.093625	0.093625	Benign cancer	62321	360087	0.994951	0.970825	1.01968	-0.0051	0.0125	0.686111
rs11769603	7	144646077	Ruminococcus_gnavus	Ruminococcaceae	Ruminococcus	Ruminococcus gnavus	Scepanovic	858	C	T	C	0.0749319	0.0749319	0.529703	0.0927079	2.3064e-08	C	T	C	0.072359	0.072359	Benign cancer	62321	360087	0.988153	0.961283	1.01577	-0.0119179	0.0140656	0.396824
rs2710119	7	147603625	Actinobacteriia	NA	NA	NA	Scepanovic	858	T	C	T	0.34596	0.34596	0.223168	0.0382684	8.00574e-09	C	T	T	0.63799	0.36201	Benign cancer	62321	360087	1.01831	1.00415	1.03267	0.0181458	0.00714324	0.0110766
rs10229688	7	147661356	k__Bacteria; p__Firmicutes; c__Clostridia; o__Clostridiales; f__Lachnospiraceae; g__; s__	Lachnospiraceae	NA	NA	Goodrich	2139	G	A	G	0.064	0.064	-3.15	0.577	4.78091e-08	G	A	G	0.061111	0.061111	Benign cancer	62321	360087	0.986505	0.957875	1.01599	-0.0136	0.015	0.365897
rs10112815	8	55244463	k__Bacteria_p__Firmicutes_c__Clostridia_o__Clostridiales_f__Veillonellaceae_g__Megamonas	Veillonellaceae	Megamonas	NA	Turpin	1098	G	A	G	0.09	0.09	-1.319	0.238	2.86e-08	G	A	G	0.093638	0.093638	Benign cancer	62321	360087	0.994896	0.972004	1.01833	-0.00511686	0.011877	0.666598
rs13276516	8	56590544	OTU10032unclassifiedEnterobacteriaceae	Enterobacteriaceae	NA	NA	Wang	2029	A	G	G	0.61	0.39	-0.61	0.109041	5.54e-09	G	A	G	0.41743	0.41743	Benign cancer	62321	360087	0.992843	0.979312	1.00656	-0.00718297	0.00700126	0.304913
rs13249293	8	64277954	k__Bacteria_p__Proteobacteria_c__Deltaproteobacteria_o__Desulfovibrionales_f__Desulfovibrionaceae_g__Desulfovibrio	Desulfovibrionaceae	Desulfovibrio	NA	Turpin	1098	C	G	C	0.06	0.06	1.65	0.269	9.19e-10	C	G	C	0.056124	0.056124	Benign cancer	62321	360087	1.02025	0.991376	1.04996	0.020045	0.0146463	0.171124
rs1450758	8	111058713	k__Bacteria.p__Firmicutes.c__Clostridia.o__Clostridiales.f__Veillonellaceae.g__Acidaminococcus	Veillonellaceae	Acidaminococcus	NA	Turpin	1098	G	T	G	0.19	0.19	-8.838	1.09	5.55e-16	T	G	G	0.80367	0.19633	Benign cancer	62321	360087	1.00776	0.990888	1.02492	0.00772996	0.008614	0.369521
rs12549623	8	139876238	Lentisphaerae	NA	NA	NA	Scepanovic	858	T	C	T	0.0285714	0.0285714	0.736448	0.116426	6.96733e-09	T	C	T	0.055249	0.055249	Benign cancer	62321	360087	1.00221	0.972398	1.03294	0.00220718	0.0154067	0.886084
rs2318350	8	139927016	OTU10032unclassifiedEnterobacteriaceaeSpecies-levelOTU	Enterobacteriaceae	NA	NA	Wang	2029	T	C	C	0.91	0.09	-1.15	0.202958	3.65e-09	T	C	C	0.922557	0.077443	Benign cancer	62321	360087	0.99807	0.972815	1.02398	-0.00193163	0.0130764	0.882565
rs10964681	9	2083010	Peptoniphilus	Peptoniphilaceae	Peptoniphilus	NA	Scepanovic	858	A	C	A	0.0401786	0.0401786	0.83012	0.136143	1.70379e-08	A	C	A	0.076727	0.076727	Benign cancer	62321	360087	1.01535	0.990099	1.04124	0.0152308	0.0128477	0.235824
rs1926379	9	7344034	Eubacterium_ruminantium	Eubacteriaceae	Eubacterium	Eubacterium ruminantium	Scepanovic	858	A	G	A	0.0593952	0.0593952	-0.672723	0.117617	1.92749e-08	A	G	A	0.067315	0.067315	Benign cancer	62321	360087	1.00474	0.977488	1.03276	0.00473098	0.0140305	0.735972
rs10977524	9	9139754	Butyricicoccus_pullicaecorum	Clostridiaceae	Butyricicoccus	Butyricicoccus pullicaecorum	Scepanovic	858	T	C	T	0.131179	0.131179	0.302611	0.0500965	5.31254e-09	T	C	T	0.15312	0.15312	Benign cancer	62321	360087	1.01149	0.992347	1.03099	0.0114199	0.00974626	0.24131
rs508259	9	14437476	k__Bacteria; p__Bacteroidetes; c__Bacteroidia; o__Bacteroidales; f__Bacteroidaceae; g__Bacteroides; s__	Bacteroidaceae	Bacteroides	NA	Goodrich	2139	C	T	C	0.095	0.095	-1.27	0.228	2.54483e-08	T	C	C	0.89634	0.10366	Benign cancer	62321	360087	0.999955	0.97812	1.02228	0	0.0113	0.996788
rs10813078	9	29411625	k__Bacteria|p__Firmicutes|c__Clostridia|o__Clostridiales|f__Lachnospiraceae|g__Blautia	Lachnospiraceae	Blautia	NA	Bonder	984	G	A	G	Minor allele	NA	0.157695	0.0277587	1.34066e-08	G	A	G	0.46227	0.46227	Benign cancer	62321	360087	1.0015	0.988088	1.0151	-0.0059	0.0051	0.827275
rs10969143	9	29414371	k__Bacteria|p__Firmicutes|c__Clostridia|o__Clostridiales|f__Lachnospiraceae|g__Blautia|s__Ruminococcus_obeum	Lachnospiraceae	Blautia	Ruminococcus obeum	Bonder	984	A	G	A	Minor allele	NA	0.135933	0.0245746	3.17685e-08	A	G	A	0.46483	0.46483	Benign cancer	62321	360087	1.00111	0.987711	1.01469	0.0011	0.0069	0.872021
rs17085775	9	71167878	OTU10032unclassifiedEnterobacteriaceae	Enterobacteriaceae	NA	NA	Wang	2029	C	T	T	0.9	0.1	-1.03	0.1921	2.06e-08	T	C	T	0.092555	0.092555	Benign cancer	62321	360087	0.990027	0.967362	1.01322	-0.0100235	0.0118156	0.396255
rs112294212	9	116185117	k__Bacteria.p__Firmicutes.c__Erysipelotrichi.o__Erysipelotrichales.f__Erysipelotrichaceae.g__Clostridium	Clostridiaceae	Clostridium	NA	Turpin	1098	T	G	T	0.05	0.05	-0.822	0.143	8.39e-09	T	G	T	0.057269	0.057269	Benign cancer	62321	360087	1.0209	0.992071	1.05057	0.0206838	0.0146147	0.156988
rs10818073	9	120467576	k__Bacteria_p__Firmicutes_c__Clostridia_o__SHA.98	NA	NA	NA	Turpin	1098	T	C	T	0.05	0.05	0.543	0.098	2.56e-08	T	C	T	0.059675	0.059675	Benign cancer	62321	360087	0.993416	0.965637	1.02199	-0.00660587	0.0144699	0.648012
rs7083345	10	7031144	Lactobacillalesorder	NA	Lactobacillalesorder	Lactobacillalesorder	Wang	2029	T	C	T	0.32	0.32	0.24	0.0420603	2.89e-09	T	C	T	0.29383	0.29383	Benign cancer	62321	360087	1.00292	0.98821	1.01786	0.0029202	0.00754112	0.698581
rs1889714	10	29388639	k__Bacteria|p__Firmicutes|c__Negativicutes|o__Selenomonadales|f__Veillonellaceae|g__Dialister|s__Dialister_invisus	Veillonellaceae	Dialister	Dialister invisus	Bonder	984	A	G	A	Minor allele	NA	-0.205984	0.0353352	5.55604e-09	A	G	A	0.16686	0.16686	Benign cancer	62321	360087	0.995917	0.978008	1.01415	-0.0041	0.0093	0.658548
rs2790205	10	60071848	Clostridium_xylanovorans	Clostridiaceae	Clostridium	Clostridium xylanovorans	Scepanovic	858	A	G	A	0.0380952	0.0380952	0.723325	0.120823	9.39221e-09	A	G	A	0.06065	0.06065	Benign cancer	62321	360087	1.0106	0.980706	1.04141	0.0105489	0.015322	0.491151
rs7899016	10	71870981	k__Bacteria.p__Firmicutes.c__Clostridia.o__Clostridiales.f__Veillonellaceae.g__Acidaminococcus	Veillonellaceae	Acidaminococcus	NA	Turpin	1098	T	C	T	0.05	0.05	-2.07	0.3	4.97e-12	T	C	T	0.061545	0.061545	Benign cancer	62321	360087	1.01078	0.981109	1.04134	0.0107186	0.0151991	0.480676
rs9421681	10	82453481	k__Bacteria_p__Cyanobacteria_c__4C0d.2_o__YS2	NA	NA	NA	Turpin	1098	T	C	T	0.44	0.44	0.906	0.158	1.07e-08	T	C	T	0.41991	0.41991	Benign cancer	62321	360087	0.991544	0.978178	1.00509	-0.00849154	0.00692478	0.220103
rs11188353	10	97301978	k__Bacteria.p__Firmicutes.c__Bacilli.o__Lactobacillales.f__Leuconostocaceae.g__Leuconostoc	Leuconostocaeae	Leuconostoc	NA	Turpin	1098	T	C	T	0.21	0.21	-0.377	0.066	1.04e-08	T	C	T	0.2123	0.2123	Benign cancer	62321	360087	0.986424	0.969929	1.0032	-0.0136694	0.0086038	0.112115
rs11236806	11	76322252	k__Bacteria_p__Firmicutes_c__Bacilli_o__Lactobacillales_f__Streptococcaceae_g__Lactococcus	Streptococcaceae	Lactococcus	NA	Turpin	1098	G	A	G	0.22	0.22	0.475	0.085	2.75e-08	G	A	G	0.22239	0.22239	Benign cancer	62321	360087	1.00216	0.986026	1.01855	0.00215435	0.00827883	0.794691
rs16913594	11	87905990	k__Bacteria|p__Bacteroidetes|c__Bacteroidia|o__Bacteroidales|f__Bacteroidaceae|g__Bacteroides|s__Bacteroides_xylanisolvens	Bacteroidaceae	Bacteroides	Bacteroides xylanisolvens	Bonder	984	C	T	C	Minor allele	NA	0.190375	0.0319104	2.43438e-09	C	T	C	0.083516	0.083516	Benign cancer	62321	360087	1.01494	0.990716	1.03977	0.0148	0.0123	0.228852
rs17115310	11	113157283	k__Bacteria|p__Firmicutes|c__Negativicutes|o__Selenomonadales|f__Acidaminococcaceae	Acidaminococcaceae	NA	NA	Bonder	984	G	C	G	Minor allele	NA	-0.257315	0.0465228	3.1841e-08	G	C	G	0.19681	0.19681	Benign cancer	62321	360087	0.988702	0.972082	1.00561	-0.0114	0.0086	0.188932
rs61906997	11	114871319	Synergistaceae	Synergistaceae	NA	NA	Scepanovic	858	G	A	G	0.240196	0.240196	0.290536	0.050447	1.67566e-08	G	A	G	0.24652	0.24652	Benign cancer	62321	360087	1.00773	0.992276	1.02343	0.00770144	0.00788542	0.328734
rs7113056	11	122098543	Lactobacillalesorder	NA	NA	NA	Wang	2029	C	T	T	0.91	0.09	-0.5	0.0696204	1.72e-13	T	C	T	0.10115	0.10115	Benign cancer	62321	360087	0.986204	0.96386	1.00907	-0.013892	0.0116924	0.234786
rs2282644	11	123598941	k__Bacteria; p__Bacteroidetes; c__Bacteroidia; o__Bacteroidales; f__Bacteroidaceae; g__Bacteroides; s__	Bacteroidaceae	Bacteroides	NA	Goodrich	2139	C	T	C	0.267	0.267	3.38	0.644	3.69407e-08	C	T	C	0.27634	0.27634	Benign cancer	62321	360087	1.0057	0.990788	1.02083	0.0057	0.0076	0.456025
rs479105	12	3382563	Bacilliclass	NA	NA	NA	Wang	2029	T	C	T	0.41	0.41	-0.22	0.0403145	1.21e-08	T	C	T	0.3725	0.3725	Benign cancer	62321	360087	0.991865	0.978145	1.00578	-0.00816852	0.00710633	0.250362
rs34330476	12	3665840	Eggerthella_sinensis	Coriobacteriaceae	Eggerthella	Eggerthella sinensis	Scepanovic	858	T	A	T	0.189873	0.189873	0.385467	0.0639766	1.19693e-08	T	A	T	0.15906	0.15906	Benign cancer	62321	360087	0.985856	0.967417	1.00465	-0.0142451	0.00963315	0.139206
rs1009634	12	4779313	OTU10032unclassifiedEnterobacteriaceaeSpecies-levelOTU	Enterobacteriaceae	NA	NA	Wang	2029	G	A	A	0.96	0.04	-1.31	0.236013	7.12e-09	G	A	A	0.957226	0.042774	Benign cancer	62321	360087	0.9978	0.963171	1.03367	-0.0022028	0.0180213	0.902715
12:13622839_GT_G	12	13622839	k__Bacteria.p__Firmicutes.c__Bacilli.o__Lactobacillales.f__Leuconostocaceae.g__Weissella	Leuconostocaeae	Weissella	NA	Turpin	1098	G	GT	G	0.1	0.1	-0.374	0.08	2.77e-06	G	GT	G	0.10664	0.10664	Benign cancer	62321	360087	1.00471	0.983048	1.02684	0.00469424	0.0111184	0.672874
rs10743315	12	19469078	k__Bacteria|p__Firmicutes|c__Clostridia|o__Clostridiales|f__Lachnospiraceae|g__Lachnospiraceae_noname|s__Lachnospiraceae_bacterium_1_1_57FAA	Lachnospiraceae	Lachnospiraceae noname	Lachnospiraceae bacterium 1 1 57FAA	Bonder	984	A	G	A	Minor allele	NA	-0.207826	0.0366089	1.37077e-08	G	A	A	0.85194	0.14806	Benign cancer	62321	360087	1.01012	0.990199	1.03045	0.0101	0.0102	0.32168
rs10748061	12	67276489	k__Bacteria_p__Firmicutes_c__Clostridia_o__Clostridiales_f__Ruminococcaceae	Ruminococcaceae	NA	NA	Turpin	1098	A	G	A	0.05	0.05	0.147	0.025	3.36e-09	G	A	G	0.069792	0.069792	Benign cancer	62321	360087	0.992869	0.966489	1.01997	-0.00715676	0.013739	0.60243
rs11608507	12	84247859	k__Bacteria_p__Firmicutes_c__Clostridia_o__Clostridiales_f__Veillonellaceae_g__Megamonas	Veillonellaceae	Megamonas	NA	Turpin	1098	T	A	T	0.22	0.22	-1.059	0.192	3.25e-08	T	A	T	0.21327	0.21327	Benign cancer	62321	360087	1.00895	0.992571	1.02559	0.00890643	0.00834839	0.286043
rs7486170	12	92026382	k__Bacteria; p__Firmicutes; c__Clostridia; o__Clostridiales; f__Ruminococcaceae; g__Faecalibacterium; s__prausnitzii	Ruminococcaceae	Faecalibacterium	Faecalibacterium prausnitzii	Goodrich	2139	A	G	A	0.124	0.124	0.935	0.17	3.79791e-08	G	A	A	0.86725	0.13275	Benign cancer	62321	360087	0.990538	0.970977	1.01049	-0.0095	0.0102	0.3502
rs11831423	12	92050203	k__Bacteria; p__Firmicutes; c__Clostridia; o__Clostridiales; f__Ruminococcaceae; g__; s__	Ruminococcaceae	NA	NA	Goodrich	2139	A	C	A	0.126	0.126	0.396	0.0706	2.03422e-08	A	C	A	0.13239	0.13239	Benign cancer	62321	360087	1.00933	0.98941	1.02965	0.0093	0.0102	0.361228
rs2164064	12	95114036	Aestuariispira_insulae	Rhodospirillaceae	Aestuariispira	Aestuariispira insulae	Scepanovic	858	T	C	T	0.440633	0.440633	-0.30488	0.0519685	9.77865e-09	T	C	T	0.43138	0.43138	Benign cancer	62321	360087	0.997719	0.983961	1.01167	-0.00228404	0.00708397	0.747132
rs17806643	12	104558085	k__Bacteria_p__Firmicutes_c__Clostridia_o__Clostridiales_f__Veillonellaceae_g__Megamonas	Veillonellaceae	Megamonas	NA	Turpin	1098	G	A	G	0.15	0.15	-1.157	0.199	5.97e-09	G	A	G	0.16047	0.16047	Benign cancer	62321	360087	1.01926	1.00101	1.03785	0.0190799	0.00922122	0.0385338
rs56169403	12	117155472	Blautia_stercoris	Lachnospiraceae	Blautia	Blautia stercoris	Scepanovic	858	T	C	T	0.0862069	0.0862069	0.186999	0.0304583	1.28814e-08	T	C	T	0.071167	0.071167	Benign cancer	62321	360087	0.997364	0.971311	1.02412	-0.00263949	0.0135046	0.84504
rs36082470	13	19674718	k__Bacteria.p__Actinobacteria.c__Coriobacteriia.o__Coriobacteriales.f__Coriobacteriaceae.g__Slackia	Coriobacteriaceae	Slackia	NA	Turpin	1098	G	A	G	0.17	0.17	0.933	0.168	3e-08	G	A	G	0.18528	0.18528	Benign cancer	62321	360087	1.00241	0.984945	1.02019	0.00241154	0.00896993	0.788047
rs10507725	13	66360155	k__Bacteria; p__Bacteroidetes; c__Bacteroidia; o__Bacteroidales; f__Bacteroidaceae; g__Bacteroides; s__	Bacteroidaceae	Bacteroides	NA	Goodrich	2139	A	C	A	0.089	0.089	43.2	7.88	4.19989e-08	A	C	A	0.08617	0.08617	Benign cancer	62321	360087	0.986992	0.962927	1.01166	-0.0131	0.0126	0.298501
rs9541094	13	67967187	k__Bacteria.p__Lentisphaerae	NA	NA	NA	Turpin	1098	G	A	G	0.08	0.08	1.088	0.197	3.07e-08	A	G	G	0.91908	0.08092	Benign cancer	62321	360087	1.00857	0.98224	1.0356	0.00852854	0.0134938	0.527363
rs4883972	13	75058481	k__Bacteria.p__Tenericutes.c__Mollicutes.o__RF39.f__.g__	NA	NA	NA	Goodrich	2139	G	C	G	0.438	0.438	-0.529	0.0959	3.46482e-08	G	C	G	0.43926	0.43926	Benign cancer	62321	360087	0.999747	0.986359	1.01332	-0.0003	0.0069	0.970684
rs9300430	13	98272902	Gammaproteobacteriaclass	NA	NA	NA	Wang	2029	C	T	T	0.94	0.06	-0.61	0.104441	1.3e-09	T	C	T	0.091662	0.091662	Benign cancer	62321	360087	1.01548	0.990495	1.0411	0.0153639	0.0127114	0.226789
rs9558805	13	107282972	k__Bacteria.p__Actinobacteria.c__Coriobacteriia.o__Coriobacteriales.f__Coriobacteriaceae.g__Atopobium	Coriobacteriaceae	Atopobium	NA	Turpin	1098	G	C	G	0.07	0.07	0.895	0.125	8.98e-13	G	C	G	0.062881	0.062881	Benign cancer	62321	360087	1.01883	0.988854	1.04971	0.0186533	0.0152358	0.220835
rs16969363	13	107518823	Clostridium_xylanovorans	Clostridiaceae	Clostridium	Clostridium xylanovorans	Scepanovic	858	A	G	A	0.0452381	0.0452381	0.623441	0.108017	2.8543e-08	A	G	A	0.05988	0.05988	Benign cancer	62321	360087	1.00328	0.973968	1.03347	0.00327009	0.0151262	0.828842
rs2293702	14	22001947	k__Bacteria; p__Firmicutes; c__Clostridia; o__Clostridiales; f__Lachnospiraceae; g__Coprococcus; s__	Lachnospiraceae	Coprococcus	NA	Goodrich	2139	T	C	T	0.477	0.477	0.078	0.0137	1.24512e-08	T	C	T	0.44865	0.44865	Benign cancer	62321	360087	1.0074	0.993536	1.02145	0.0074	0.0071	0.297124
rs10148020	14	23956172	k__Bacteria; p__Firmicutes; c__Clostridia; o__Clostridiales; f__; g__; s__	NA	NA	NA	Goodrich	2139	G	C	G	0.065	0.065	3.06	0.552	2.96522e-08	G	C	G	0.067828	0.067828	Benign cancer	62321	360087	0.981901	0.955533	1.009	-0.0183	0.0139	0.188466
rs4901725	14	57142910	k__Bacteria; p__Bacteroidetes; c__Bacteroidia; o__Bacteroidales; f__Bacteroidaceae; g__Bacteroides; s__	Bacteroidaceae	Bacteroides	NA	Goodrich	2139	C	T	C	0.355	0.355	-0.316	0.0564	2.10872e-08	T	C	C	0.62573	0.37427	Benign cancer	62321	360087	0.991454	0.977688	1.00541	-0.0086	0.0071	0.228875
rs9323326	14	58526818	Proteobacteriaphylum	NA	NA	NA	Wang	2029	A	G	A	0.36	0.36	-0.21	0.0355567	8.76e-10	A	G	A	0.36497	0.36497	Benign cancer	62321	360087	1.00361	0.989688	1.01772	0.00359979	0.0071254	0.613414
rs986417	14	60858761	UnclassifiedAcidaminococcaceae	Acidaminococcaceae	NA	NA	Wang	2029	C	T	T	0.94	0.06	-1.4	0.244664	2.63e-09	T	C	T	0.092282	0.092282	Benign cancer	62321	360087	1.00286	0.978998	1.0273	0.00285606	0.0122865	0.816184
rs1088670	14	62003902	Lentisphaerae	NA	NA	NA	Scepanovic	858	C	T	C	0.119048	0.119048	0.445148	0.075021	4.18873e-08	T	C	C	0.86378	0.13622	Benign cancer	62321	360087	1.007	0.986661	1.02775	0.00697099	0.0104081	0.503007
rs12888449	14	82067691	Clostridium_celerecrescens	Clostridiaceae	Clostridium	Clostridium celerecrescens	Scepanovic	858	C	T	C	0.273179	0.273179	-0.229328	0.0414763	4.80636e-08	C	T	C	0.28092	0.28092	Benign cancer	62321	360087	1.00595	0.991189	1.02092	0.0059292	0.00754053	0.431685
rs11626933	14	90754311	UnclassifiedErysipelotrichaceae	NA	NA	NA	Wang	2029	G	A	G	0.32	0.32	-0.24	0.0445837	1.83e-08	G	A	G	0.29302	0.29302	Benign cancer	62321	360087	0.994802	0.980338	1.00948	-0.00521179	0.00747236	0.485505
rs1299403	14	90970215	Erysipelothrix	Erysipelotrichaceae	Erysipelothrix	NA	Scepanovic	858	A	G	A	0.382022	0.382022	0.406307	0.067234	3.88016e-08	A	G	A	0.39588	0.39588	Benign cancer	62321	360087	0.990383	0.97688	1.00407	-0.00966361	0.0070039	0.167665
rs10148302	14	92611999	k__Bacteria_p__Firmicutes_c__Bacilli_o__Lactobacillales_f__Streptococcaceae_g__Lactococcus	Streptococcaceae	Lactococcus	NA	Turpin	1098	G	C	G	0.22	0.22	-0.494	0.081	8.23e-10	G	C	G	0.23756	0.23756	Benign cancer	62321	360087	1.0065	0.990595	1.02266	0.0064788	0.00812675	0.425324
rs12442649	15	37973538	OTU15355DialisterSpecies-levelOTU	Veillonellaceae	Dialister	NA	Wang	2029	G	A	A	0.93	0.07	-1.49	0.283591	3.72e-08	A	G	A	0.09281	0.09281	Benign cancer	62321	360087	1.00565	0.9821	1.02977	0.00563461	0.0120903	0.641183
rs35275482	15	60082898	Enterobacteriaceaefamily	Enterobacteriaceae	NA	NA	Wang	2029	C	A	A	0.8	0.2	-0.54	0.0842881	3.72e-11	A	C	A	0.17243	0.17243	Benign cancer	62321	360087	0.999674	0.982008	1.01766	-0.000326528	0.00909669	0.971366
rs730589	15	64194173	k__Bacteria; p__Firmicutes; c__Clostridia; o__Clostridiales; f__Ruminococcaceae; g__; s__	Ruminococcaceae	NA	NA	Goodrich	2139	T	G	T	0.337	0.337	-1.2	0.21	1.10166e-08	T	G	T	0.32664	0.32664	Benign cancer	62321	360087	1.00652	0.99239	1.02084	0.0065	0.0072	0.367805
rs140159717	15	73765586	Clostridium_xylanovorans	Clostridiaceae	Clostridium	Clostridium xylanovorans	Scepanovic	858	T	C	T	0.0642857	0.0642857	0.507085	0.0867426	1.95087e-08	T	C	T	0.080419	0.080419	Benign cancer	62321	360087	1.01218	0.987247	1.03774	0.0121072	0.0127257	0.341403
rs285712	15	93126004	Acidaminococcus	Acidaminococcaceae	Acidaminococcus	NA	Scepanovic	858	T	C	T	0.317992	0.317992	-0.481	0.0850975	4.56586e-08	C	T	T	0.66741	0.33259	Benign cancer	62321	360087	1.00661	0.992332	1.02109	0.00658826	0.00728887	0.366059
rs4777927	15	94142630	k__Bacteria; p__Bacteroidetes; c__Bacteroidia; o__Bacteroidales; f__Bacteroidaceae; g__Bacteroides; s__	Bacteroidaceae	Bacteroides	NA	Goodrich	2139	T	C	T	0.336	0.336	1.25	0.222	1.79552e-08	C	T	T	0.66419	0.33581	Benign cancer	62321	360087	0.997093	0.982904	1.01149	-0.0029	0.0073	0.690579
rs8048623	16	18958515	Eubacterium_eligens	Eubacteriaceae	Eubacterium	Eubacterium eligens	Scepanovic	858	T	C	T	0.451981	0.451981	0.167614	0.0304379	4.87715e-08	C	T	T	0.55547	0.44453	Benign cancer	62321	360087	1.00402	0.990544	1.01767	0.00400906	0.00689296	0.560825
rs12149695	16	27281429	OTU10032unclassifiedEnterobacteriaceae	Enterobacteriaceae	NA	NA	Wang	2029	A	T	T	0.56	0.44	0.61	0.105457	1.82e-09	A	T	T	0.52669	0.47331	Benign cancer	62321	360087	1.01325	0.999719	1.02696	0.0131635	0.0068593	0.0549747
rs1362404	16	52007176	Lactobacillalesorder	NA	NA	NA	Wang	2029	T	G	G	0.64	0.36	0.23	0.0424999	1.56e-08	T	G	G	0.63323	0.36677	Benign cancer	62321	360087	1.00469	0.990713	1.01887	0.00468292	0.00714965	0.512477
rs76906435	17	15099895	k__Bacteria_p__Firmicutes_c__Bacilli_o__Lactobacillales_f__Lactobacillaceae_g__Lactobacillus	Lactobacillaceae	Lactobacillus	NA	Turpin	1098	C	T	C	0.08	0.08	-0.699	0.117	2.58e-09	C	T	C	0.081905	0.081905	Benign cancer	62321	360087	1.0056	0.981013	1.0308	0.0055835	0.0126291	0.658407
rs73314283	17	56001466	Murimonas_intestini	Lachnospiraceae	Murimonas	Murimonas intestini	Scepanovic	858	C	T	C	0.134615	0.134615	0.19865	0.0342364	1.43456e-08	C	T	C	0.13777	0.13777	Benign cancer	62321	360087	0.995018	0.975814	1.0146	-0.00499407	0.00994371	0.615503
rs2377005	17	76870293	Lentisphaeria, Victivallis_vadensis	Victivallaceae	Victivallis	Victivallis vadensis	Scepanovic	858	A	G	A	0.0576923	0.0576923	0.503077	0.0831163	2.49825e-08	G	A	A	0.922001	0.077999	Benign cancer	62321	360087	0.99834	0.973454	1.02386	-0.00166155	0.0128789	0.897347
rs62087474	18	9365869	Clostridium_xylanovorans	Clostridiaceae	Clostridium	Clostridium xylanovorans	Scepanovic	858	C	T	C	0.0761905	0.0761905	0.510622	0.0863986	1.39969e-08	C	T	C	0.088232	0.088232	Benign cancer	62321	360087	1.00116	0.977798	1.02508	0.00115948	0.0120467	0.923323
rs11877825	18	10566404	Erysipelotrichaceaefamily	Erysipelotrichaceae	NA	NA	Wang	2029	G	T	T	0.74	0.26	-0.27	0.0418688	2.82e-11	T	G	T	0.26431	0.26431	Benign cancer	62321	360087	1.00446	0.989123	1.02004	0.00445376	0.00785217	0.570577
rs12457158	18	25848516	k__Bacteria_p__Proteobacteria_c__Deltaproteobacteria_o__Desulfovibrionales_f__Desulfovibrionaceae_g__Desulfovibrio	Desulfovibrionaceae	Desulfovibrio	NA	Turpin	1098	C	G	C	0.16	0.16	1.212	0.203	2.53e-09	C	G	C	0.17751	0.17751	Benign cancer	62321	360087	0.991112	0.973865	1.00867	-0.00892737	0.00895672	0.318899
rs12607607	18	39082090	k__Bacteria; p__Firmicutes; c__Clostridia; o__Clostridiales; f__Lachnospiraceae; g__Dorea; s__	Lachnospiraceae	Dorea	NA	Goodrich	2139	T	C	T	0.169	0.169	-0.63	0.114	3.27025e-08	T	C	T	0.169	0.169	Benign cancer	62321	360087	1.0028	0.985207	1.0207	0.0028	0.009	0.757011
rs28473221	18	76714322	k__Bacteria.p__Firmicutes.c__Erysipelotrichi.o__Erysipelotrichales.f__Erysipelotrichaceae.g__.Eubacterium	Erysipelotrichaceae	Eubacterium	NA	Turpin	1098	G	A	G	0.12	0.12	-0.705	0.123	9.28e-09	G	A	G	0.11545	0.11545	Benign cancer	62321	360087	1.00721	0.985723	1.02916	0.00718224	0.011001	0.513838
rs144580419	19	7726338	Blautia_coccoides	Lachnospiraceae	Blautia	Blautia coccoides	Scepanovic	858	A	T	A	0.118519	0.118519	0.243752	0.0433928	4.88144e-08	A	T	A	0.11498	0.11498	Benign cancer	62321	360087	1.01029	0.989381	1.03165	0.0102404	0.0106714	0.337247
rs11880147	19	18042945	k__Bacteria; p__Firmicutes; c__Clostridia; o__Clostridiales; f__Lachnospiraceae; g__; s__	Lachnospiraceae	NA	NA	Goodrich	2139	G	A	G	0.197	0.197	5.21	0.933	2.34863e-08	G	A	G	0.19866	0.19866	Benign cancer	62321	360087	1.01636	0.999579	1.03342	0.0162	0.0085	0.056074
rs115795847	19	28117024	k__Bacteria_p__Bacteroidetes_c__Bacteroidia_o__Bacteroidales_f__.Odoribacteraceae	Odoribacteraceae	NA	NA	Turpin	1098	T	C	T	0.06	0.06	0.638	0.113	1.61e-08	T	C	T	0.057877	0.057877	Benign cancer	62321	360087	1.00547	0.976776	1.03501	0.0054556	0.0147722	0.711893
rs12608949	19	31079973	Pelotomaculum	Peptococcaceae	Pelotomaculum	NA	Scepanovic	858	A	T	A	0.456278	0.456278	-0.213471	0.0383179	4.40666e-08	T	A	A	0.57218	0.42782	Benign cancer	62321	360087	1.00114	0.987454	1.01502	0.0011414	0.0070239	0.87091
rs148330122	19	38520324	Bacilliclass	NA	NA	NA	Wang	2029	C	T	T	0.95	0.05	-0.48	0.0822186	1.32e-09	T	C	T	0.062775	0.062775	Benign cancer	62321	360087	1.00834	0.981148	1.0363	0.00830987	0.0139501	0.551385
rs4812383	20	35251962	Alistipes_shahii	Rikenellaceae	Alistipes	Alistipes shahii	Scepanovic	858	C	A	C	0.126354	0.126354	-0.243801	0.0436781	3.22828e-08	C	A	C	0.11481	0.11481	Benign cancer	62321	360087	0.984366	0.96364	1.00554	-0.015757	0.0108574	0.146706
rs2071199	20	43030866	Bacilliclass	NA	NA	NA	Wang	2029	T	C	C	0.84	0.16	-0.32	0.0586861	1.24e-08	C	T	C	0.14099	0.14099	Benign cancer	62321	360087	0.976264	0.957668	0.995221	-0.0240226	0.0098122	0.0143556
rs6012892	20	48909966	Lactivibrio_alcoholicus	Synergistaceae	Lactivibrio	Lactivibrio alcoholicus	Scepanovic	858	C	T	C	0.337989	0.337989	0.364139	0.0636361	4.47601e-08	T	C	C	0.66671	0.33329	Benign cancer	62321	360087	0.991861	0.977904	1.00602	-0.00817213	0.00723058	0.258384
rs11905741	20	48910981	Lactivibrio_alcoholicus	Synergistaceae	Lactivibrio	Lactivibrio alcoholicus	Scepanovic	858	A	G	A	0.337989	0.337989	0.364139	0.0636361	4.47601e-08	G	A	A	0.66672	0.33328	Benign cancer	62321	360087	0.991683	0.977725	1.00584	-0.00835183	0.00723215	0.248164
rs58368959	20	57681205	Clostridium_cellulolyticum	Clostridiaceae	Clostridium	Clostridium cellulolyticum	Scepanovic	858	G	T	G	0.0591216	0.0591216	0.35596	0.0603256	1.0019e-08	G	T	G	0.056024	0.056024	Benign cancer	62321	360087	0.993055	0.963076	1.02397	-0.00696936	0.0156398	0.655874
rs35197943	21	24749215	k__Bacteria_p__Firmicutes_c__Clostridia_o__Clostridiales_f__Lachnospiraceae_g__Pseudobutyrivibrio	Lachnospiraceae	Pseudobutyrivibrio	NA	Turpin	1098	T	C	T	0.13	0.13	-0.721	0.129	2.15e-08	T	C	T	0.13406	0.13406	Benign cancer	62321	360087	1.02201	1.00246	1.04195	0.0217749	0.00985783	0.0271818
rs34613612	21	32200202	Actinobacteriaphylum	NA	Actinobacteriaphylum	Actinobacteriaphylum	Wang	2029	C	G	C	0.37	0.37	0.25	0.0419525	6.34e-10	C	G	C	0.42734	0.42734	Benign cancer	62321	360087	1.00446	0.990982	1.01812	0.00444993	0.00689202	0.518497
rs2834288	21	35264397	k__Bacteria|p__Firmicutes|c__Clostridia|o__Clostridiales|f__Oscillospiraceae|g__Oscillibacter	Oscillospiraceae	Oscillibacter	NA	Bonder	984	G	A	G	Minor allele	NA	-0.135068	0.0240504	1.95203e-08	G	A	G	0.37626	0.37626	Benign cancer	62321	360087	1.01141	0.997409	1.0256	0.0113	0.0071	0.110681
rs178282	22	21338543	Negativicutes, Selenomonadales	NA	NA	NA	Scepanovic	858	T	C	T	0.288824	0.288824	-0.166904	0.0301196	4.00934e-08	C	T	T	0.71491	0.28509	Benign cancer	62321	360087	1.00011	0.985213	1.01522	0.000105356	0.00765429	0.989018
rs1800694	22	38219943	k__Bacteria.p__Lentisphaerae	NA	NA	NA	Turpin	1098	T	C	T	0.05	0.05	1.188	0.219	5.93e-08	T	C	T	0.061167	0.061167	Benign cancer	62321	360087	0.994912	0.967165	1.02346	-0.00510055	0.0144312	0.72376
rs938295	1	16087260	UnclassifiedEnterobacteriaceae	Enterobacteriaceae	NA	NA	Wang	2029	C	T	T	0.77	0.23	-0.49	0.0917821	2.34e-08	T	C	T	0.17366	0.17366	Cardiovascular health	370009	52399	1.02851	1.00782	1.04963	0.0281119	0.0103698	0.00670926
rs41269155	1	16265904	k__Bacteria.p__Firmicutes.c__Clostridia.o__Clostridiales.f__Veillonellaceae.g__Acidaminococcus	Veillonellaceae	Acidaminococcus	NA	Turpin	1098	A	T	A	0.08	0.08	-1.945	0.278	2.57e-12	A	T	A	0.078848	0.078848	Cardiovascular health	370009	52399	0.980745	0.954192	1.00804	-0.0194423	0.0140039	0.165031
rs6666120	1	18103049	k__Archaea_p__Euryarchaeota_c__Methanobacteria_o__Methanobacteriales_f__Methanobacteriaceae_g__Methanobrevibacter	Methanobacteriaceae	Methanobrevibacter	NA	Turpin	1098	G	A	G	0.31	0.31	-1.146	0.201	1.23e-08	G	A	G	0.32491	0.32491	Cardiovascular health	370009	52399	1.00181	0.985584	1.0183	0.00180639	0.00833027	0.828328
rs75036654	1	37744361	UnclassifiedAcidaminococcaceae	Acidaminococcaceae	NA	NA	Wang	2029	C	T	T	0.93	0.07	-1.39	0.231676	4.94e-10	T	C	T	0.065729	0.065729	Cardiovascular health	370009	52399	0.993887	0.964231	1.02445	-0.00613218	0.0154554	0.691539
rs59846192	1	53946829	k__Bacteria.p__Firmicutes.c__Clostridia.o__Clostridiales.f__Lachnospiraceae.g__Lachnospira	Lachnospiraceae	Lachnospira	NA	Turpin	1098	A	G	A	0.13	0.13	0.504	0.092	4.15e-08	A	G	A	0.12197	0.12197	Cardiovascular health	370009	52399	1.00923	0.986482	1.0325	0.00918825	0.0116316	0.429564
rs706481	1	57415200	Paenibacillus	Paenibacillaceae	Paenibacillus	NA	Scepanovic	858	T	C	T	0.053125	0.053125	0.476779	0.0839568	2.3623e-08	T	C	T	0.054193	0.054193	Cardiovascular health	370009	52399	0.980498	0.948481	1.0136	-0.0196951	0.016938	0.244921
rs6683259	1	58670059	k__Bacteria_p__Firmicutes_c__Clostridia_o__Clostridiales_f__Veillonellaceae_g__Megamonas	Veillonellaceae	Megamonas	NA	Turpin	1098	A	G	A	0.05	0.05	-1.475	0.253	5.28e-09	A	G	A	0.056463	0.056463	Cardiovascular health	370009	52399	0.992195	0.96025	1.0252	-0.00783528	0.0166973	0.638887
1:60346014_GT_G	1	60346014	k__Bacteria_p__Firmicutes_c__Bacilli_o__Lactobacillales_f__Lactobacillaceae_g__Lactobacillus	Lactobacillaceae	Lactobacillus	NA	Turpin	1098	G	GT	G	0.05	0.05	-0.86	0.148	6.44e-09	G	GT	G	0.070931	0.070931	Cardiovascular health	370009	52399	1.00663	0.977851	1.03626	0.00661157	0.014801	0.655094
rs6692744	1	87721008	k__Bacteria.p__Actinobacteria.c__Coriobacteriia.o__Coriobacteriales.f__Coriobacteriaceae.g__Slackia	Coriobacteriaceae	Slackia	NA	Turpin	1098	C	G	C	0.1	0.1	1.045	0.189	3.03e-08	C	G	C	0.1014	0.1014	Cardiovascular health	370009	52399	0.995439	0.970855	1.02065	-0.00457119	0.0127584	0.720127
rs1376235	1	106677373	k__Bacteria; p__Actinobacteria; c__Coriobacteriia; o__Coriobacteriales; f__Coriobacteriaceae; g__Eggerthella; s__lenta	Coriobacteriaceae	Eggerthella	lenta	Goodrich	2139	G	C	G	0.083	0.083	21.1	3.81	3.05844e-08	G	C	G	0.10773	0.10773	Cardiovascular health	370009	52399	0.99767	0.972947	1.02302	-0.0023	0.0128	0.85542
rs1376236	1	106677510	k__Bacteria.p__Actinobacteria.c__Coriobacteriia.o__Coriobacteriales.f__Coriobacteriaceae.g__Eggerthella	Coriobacteriaceae	Eggerthella	NA	Goodrich	2139	C	A	C	0.085	0.085	16.3	2.87	1.35134e-08	C	A	C	0.10952	0.10952	Cardiovascular health	370009	52399	0.998303	0.973564	1.02367	-0.0017	0.0128	0.894441
rs597205	1	112413022	OTU13305FecalibacteriumSpecies-levelOTU	Ruminococcaceae	Faecalibacterium	Faecalibacterium prausnitzii	Wang	2029	T	C	C	0.89	0.11	-0.62	0.111968	7.68e-09	C	T	C	0.096231	0.096231	Cardiovascular health	370009	52399	1.0212	0.99437	1.04876	0.0209819	0.0135858	0.122491
rs12137699	1	116209762	k__Bacteria|p__Proteobacteria|c__Betaproteobacteria|o__Burkholderiales|f__Sutterellaceae	Sutterellaceae	NA	NA	Bonder	984	T	C	T	Minor allele	NA	0.165668	0.0302868	4.50544e-08	T	C	T	0.23293	0.23293	Cardiovascular health	370009	52399	0.992197	0.974901	1.0098	-0.0078	0.009	0.382639
rs147600757	1	119944761	k__Bacteria_p__Bacteroidetes_c__Bacteroidia_o__Bacteroidales_f__Rikenellaceae	Rikenellaceae	NA	NA	Turpin	1098	A	G	A	0.06	0.06	0.463	0.075	7.89e-10	A	G	A	0.063165	0.063165	Cardiovascular health	370009	52399	0.987062	0.957164	1.01789	-0.0130222	0.015693	0.406645
rs55987656	1	198157740	k__Bacteria.p__Firmicutes.c__Clostridia.o__Clostridiales.f__.Mogibacteriaceae..g__Mogibacterium	Mogibacteriaceae	Mogibacterium	NA	Turpin	1098	C	G	C	0.06	0.06	-0.616	0.124	6.33e-07	C	G	C	0.052009	0.052009	Cardiovascular health	370009	52399	1.01629	0.982853	1.05087	0.0161626	0.0170706	0.343734
rs143179968	1	246909388	k__Bacteria_p__Firmicutes_c__Clostridia_o__Clostridiales_f__Peptococcaceae_Other	Peptococcaceae	NA	NA	Turpin	1098	T	C	T	0.07	0.07	0.836	0.14	2.13e-09	T	C	T	0.08235	0.08235	Cardiovascular health	370009	52399	0.997482	0.970185	1.02555	-0.00252144	0.0141569	0.858639
rs7581129	2	4666664	k__Bacteria.p__Firmicutes.c__Clostridia.o__Clostridiales.f__Ruminococcaceae.g__Oscillospira	Ruminococcaceae	Oscillospira	NA	Turpin	1098	C	T	C	0.05	0.05	0.257	0.047	4.2e-08	C	T	C	0.065621	0.065621	Cardiovascular health	370009	52399	0.973751	0.943588	1.00488	-0.0265992	0.0160541	0.0975503
rs4669413	2	9805923	Blautiagenus	Lachnospiraceae	Blautia	Blautiagenus	Wang	2029	T	C	T	0.44	0.44	-0.18	0.0329757	1.2e-08	T	C	T	0.42735	0.42735	Cardiovascular health	370009	52399	0.990771	0.975895	1.00587	-0.00927192	0.00771868	0.229661
rs59059541	2	46178143	Clostridium_xylanovorans	Clostridiaceae	Clostridium	Clostridium xylanovorans	Scepanovic	858	T	C	T	0.052381	0.052381	0.545315	0.0962561	4.89971e-08	T	C	T	0.05014	0.05014	Cardiovascular health	370009	52399	0.99728	0.962558	1.03326	-0.00272358	0.0180805	0.880262
rs2278067	2	95955680	k__Bacteria; p__Firmicutes; c__Clostridia; o__Clostridiales; f__Ruminococcaceae; g__; s__	Ruminococcaceae	NA	NA	Goodrich	2139	G	T	G	0.487	0.487	0.236	0.0443	1.51839e-08	T	G	T	0.48931	0.48931	Cardiovascular health	370009	52399	1.01169	0.996635	1.02697	0.0116	0.0076	0.128691
rs7605411	2	102353258	Bacteroides_nordii	Bacteroidaceae	Bacteroides	Bacteroides nordii	Scepanovic	858	G	C	G	0.0593607	0.0593607	0.690405	0.120273	3.19203e-08	G	C	G	0.04335	0.04335	Cardiovascular health	370009	52399	0.989712	0.952868	1.02798	-0.0103409	0.0193559	0.593166
rs79387448	2	103215410	Blautiagenus	Lachnospiraceae	Blautia	NA	Wang	2029	C	T	T	0.84	0.16	-0.31	0.0492446	7.68e-11	T	C	T	0.15753	0.15753	Cardiovascular health	370009	52399	0.971939	0.952658	0.99161	-0.0284621	0.010223	0.00536719
rs111870934	2	128648546	k__Bacteria.p__Lentisphaerae	NA	NA	NA	Turpin	1098	A	G	A	0.1	0.1	-1.042	0.159	5.32e-11	A	G	A	0.10049	0.10049	Cardiovascular health	370009	52399	1.00468	0.98016	1.02981	0.0046665	0.0126052	0.71123
rs10928827	2	129457798	Lactobacillalesorder	NA	NA	NA	Wang	2029	G	A	A	0.52	0.48	-0.23	0.0407621	4.19e-09	G	A	A	0.51051	0.48949	Cardiovascular health	370009	52399	0.996892	0.982139	1.01187	-0.003113	0.00760659	0.682356
rs10202734	2	130199082	k__Bacteria.p__Actinobacteria.c__Coriobacteriia.o__Coriobacteriales.f__Coriobacteriaceae.g__Slackia	Coriobacteriaceae	Slackia	NA	Turpin	1098	T	C	T	0.07	0.07	1.34	0.212	2.82e-10	T	C	T	0.076181	0.076181	Cardiovascular health	370009	52399	1.00012	0.971016	1.0301	0.000121335	0.0150683	0.993575
rs1446585	2	136407479	k__Bacteria.p__Actinobacteria.c__Actinobacteria.o__Bifidobacteriales.f__Bifidobacteriaceae.g__Bifidobacterium	Bifidobacteriaceae	Bifidobacterium	NA	Goodrich	2139	G	A	G	0.265	0.265	0.167	0.0303	3.55685e-08	G	A	G	0.27324	0.27324	Cardiovascular health	370009	52399	0.985105	0.967654	1.00287	-0.015	0.0091	0.0998543
rs2925216	2	138532756	k__Bacteria.p__Proteobacteria.c__Betaproteobacteria.o__Burkholderiales	NA	NA	NA	Turpin	1098	T	C	T	0.06	0.06	0.648	0.117	3.08e-08	C	T	T	0.935946	0.064054	Cardiovascular health	370009	52399	1.05428	1.01896	1.09082	0.0528565	0.0173862	0.00236473
rs78841413	2	155335553	Erysipelothrix	Erysipelotrichaceae	Erysipelothrix	NA	Scepanovic	858	C	G	C	0.0449438	0.0449438	0.912101	0.150023	3.31098e-08	C	G	C	0.05858	0.05858	Cardiovascular health	370009	52399	1.006	0.974119	1.03892	0.00598251	0.0164305	0.715776
rs62171178	2	170657022	k__Bacteria_p__Bacteroidetes_c__Bacteroidia_o__Bacteroidales_f__Rikenellaceae	Rikenellaceae	NA	NA	Turpin	1098	T	C	T	0.06	0.06	0.511	0.081	3.23e-10	T	C	T	0.079227	0.079227	Cardiovascular health	370009	52399	1.00281	0.975779	1.03058	0.00280234	0.0139397	0.840673
rs12615974	2	173893338	Klebsiella_variicola	Enterobacteriaceae	Klebsiella	Klebsiella variicola	Scepanovic	858	C	T	C	0.157609	0.157609	0.930512	0.151895	2.4693e-08	C	T	C	0.14083	0.14083	Cardiovascular health	370009	52399	1.00835	0.986832	1.03035	0.00831915	0.0110075	0.449788
rs7587067	2	197259243	k__Bacteria; p__Firmicutes; c__Clostridia; o__Clostridiales; f__; g__; s__	NA	NA	NA	Goodrich	2139	T	C	T	0.317	0.317	-0.102	0.0183	2.49284e-08	C	T	T	0.67066	0.32934	Cardiovascular health	370009	52399	1.01079	0.994686	1.02715	0.0107	0.0082	0.190288
rs4621152	2	217908985	Gammaproteobacteriaclass	NA	NA	NA	Wang	2029	C	T	T	0.63	0.37	-0.29	0.0533959	1.4e-08	C	T	T	0.62484	0.37516	Cardiovascular health	370009	52399	1.01965	1.00407	1.03547	0.0194584	0.00785433	0.013234
rs56006724	2	228519518	UnclassifiedAcidaminococcaceae	Firmicutes	Acidaminococcaceae	NA	Wang	2029	A	G	G	0.78	0.22	-0.88	0.147679	6.35e-10	G	A	G	0.2457	0.2457	Cardiovascular health	370009	52399	1.0008	0.983469	1.01845	0.000804606	0.00891526	0.928088
rs7605872	2	241123546	k__Bacteria|p__Firmicutes|c__Negativicutes|o__Selenomonadales|f__Veillonellaceae|g__Dialister|s__Dialister_invisus	Veillonellaceae	Dialister	Dialister invisus	Bonder	984	G	T	G	Minor allele	NA	0.221811	0.0402824	3.66662e-08	G	T	G	0.4185	0.4185	Cardiovascular health	370009	52399	1.0088	0.993646	1.02419	0.0088	0.0077	0.256464
rs73005672	3	294484	k__Bacteria_p__Firmicutes_c__Clostridia_o__Clostridiales_f__Veillonellaceae_g__Megamonas	Veillonellaceae	Megamonas	NA	Turpin	1098	T	G	T	0.06	0.06	-1.445	0.257	1.82e-08	T	G	T	0.079568	0.079568	Cardiovascular health	370009	52399	0.976306	0.949122	1.00427	-0.0239794	0.0144072	0.096032
rs1394174	3	1261480	k__Bacteria_p__Firmicutes_c__Clostridia_o__Clostridiales_f__Ruminococcaceae_g__Faecalibacterium	Ruminococcaceae	Faecalibacterium	Faecalibacterium prausnitzii	Turpin	1098	A	G	A	0.05	0.05	0.332	0.057	6.44e-09	A	G	A	0.060786	0.060786	Cardiovascular health	370009	52399	1.00448	0.971167	1.03894	0.00446991	0.0172077	0.795048
rs11915634	3	1492049	Marinilabiliaceaefamily	Marinilabiliaceae	NA	NA	Wang	2029	T	C	C	0.96	0.04	-1.3	0.213788	2.99e-10	C	T	C	0.047154	0.047154	Cardiovascular health	370009	52399	0.993272	0.959106	1.02866	-0.00675068	0.0178588	0.705428
rs73020545	3	13119067	Anaerofilum	Ruminococcaceae	Anaerofilum	NA	Scepanovic	858	G	C	G	0.150628	0.150628	0.204335	0.0360526	2.10187e-08	G	C	G	0.14615	0.14615	Cardiovascular health	370009	52399	1.007	0.98592	1.02852	0.00697163	0.0107919	0.518277
rs2630788	3	21875126	genus_Anaerostipes	Lachnospiraceae	Anaerostipes	NA	Davenport	184	C	T	C	0.111	0.111	0.98375	0.169344	4.9e-08	A	G	G	0.87132	0.12868	Cardiovascular health	370009	52399	0.987803	0.965908	1.01019	-0.0122719	0.011436	0.28323
rs13081014	3	29561962	k__Bacteria.p__Proteobacteria.c__Gammaproteobacteria.o__Pasteurellales.f__Pasteurellaceae.g__Aggregatibacter	Pasteurellaceae	Aggregatibacter	NA	Turpin	1098	A	G	A	0.08	0.08	-0.722	0.132	4.97e-08	A	G	A	0.10737	0.10737	Cardiovascular health	370009	52399	1.0236	0.998139	1.04971	0.0233258	0.0128511	0.0695119
rs3925158	3	38289251	OTU10032unclassifiedEnterobacteriaceaeSpecies-levelOTU	Enterobacteriaceae	NA	NA	Wang	2029	C	G	G	0.88	0.12	-1	0.179464	6.29e-09	G	C	G	0.10935	0.10935	Cardiovascular health	370009	52399	1.01158	0.986909	1.03687	0.0115149	0.0125979	0.3607
rs13096731	3	58049639	EscherichiaShigella	Enterobacteriaceae	EscherichiaShigella	NA	Wang	2029	A	G	A	0.28	0.28	-0.43	0.0807796	2.55e-08	A	G	A	0.29806	0.29806	Cardiovascular health	370009	52399	0.986546	0.970498	1.00286	-0.013545	0.00836806	0.105521
rs59042687	3	95523000	Lactobacillalesorder	NA	NA	NA	Wang	2029	T	G	T	0.4	0.4	-0.23	0.0412622	6.22e-09	T	G	T	0.36493	0.36493	Cardiovascular health	370009	52399	0.996617	0.981284	1.01219	-0.00338874	0.00791068	0.668378
rs9831278	3	98924904	Marinilabiliaceaefamily	Marinilabiliaceae	NA	NA	Wang	2029	C	T	T	0.95	0.05	-1.16	0.217859	2.53e-08	T	C	T	0.042287	0.042287	Cardiovascular health	370009	52399	0.996961	0.957913	1.0376	-0.00304405	0.0203847	0.881293
rs13100905	3	111964548	k__Bacteria_p__Firmicutes_c__Clostridia_o__Clostridiales_f__Lachnospiraceae_g__Pseudobutyrivibrio	Lachnospiraceae	Pseudobutyrivibrio	NA	Turpin	1098	T	C	T	0.05	0.05	-0.855	0.152	1.73e-08	C	T	T	0.940519	0.059481	Cardiovascular health	370009	52399	1.01136	0.979171	1.04461	0.0112979	0.0165036	0.493615
rs62273067	3	139347358	k__Bacteria.p__Firmicutes.c__Clostridia.o__Clostridiales.f__Veillonellaceae.g__Acidaminococcus	Veillonellaceae	Acidaminococcus	NA	Turpin	1098	G	A	G	0.39	0.39	12.291	2.009	9.4e-10	G	A	G	0.402	0.402	Cardiovascular health	370009	52399	1.004	0.988861	1.01936	0.00398898	0.00775045	0.606779
rs73152900	3	143443979	Blautia_glucerasea	Lachnospiraceae	Blautia	Blautia glucerasea	Scepanovic	858	C	T	C	0.0458716	0.0458716	0.983287	0.146105	9.22602e-10	C	T	C	0.056809	0.056809	Cardiovascular health	370009	52399	0.998507	0.967411	1.0306	-0.00149427	0.0161418	0.926244
rs62295801	3	163037447	Lactobacillalesorder	NA	NA	NA	Wang	2029	G	T	G	0.25	0.25	-0.27	0.0450923	5.32e-10	G	T	G	0.27138	0.27138	Cardiovascular health	370009	52399	1.01355	0.996881	1.03051	0.0134634	0.00846269	0.111629
rs7646786	3	185730049	Bacilliclass	NA	NA	NA	Wang	2029	T	C	T	0.49	0.49	-0.22	0.0411781	2.29e-08	T	C	T	0.48584	0.48584	Cardiovascular health	370009	52399	1.00549	0.990394	1.02082	0.00547948	0.00772016	0.477851
rs7656342	4	9818116	UnclassifiedPorphyromonadaceae	Porphyromonadaceae	NA	NA	Wang	2029	A	G	G	0.62	0.38	0.39	0.0682836	2.8e-09	A	G	G	0.65173	0.34827	Cardiovascular health	370009	52399	0.992308	0.976646	1.00822	-0.00772195	0.00811675	0.341422
rs1346183	4	37115329	k__Bacteria; p__Firmicutes; c__Clostridia; o__Clostridiales; f__Ruminococcaceae; g__Faecalibacterium; s__prausnitzii	Ruminococcaceae	Faecalibacterium	Faecalibacterium prausnitzii	Goodrich	2139	C	T	C	0.105	0.105	-0.0983	0.0177	2.7973e-08	C	T	C	0.12323	0.12323	Cardiovascular health	370009	52399	1.00335	0.97988	1.02738	0.0033	0.0121	0.781999
rs62409631	4	45127498	Butyricimonas_paravirosa	Odoribacteraceae	Butyricimonas	Butyricimonas paravirosa	Scepanovic	858	G	T	G	0.0699588	0.0699588	0.485613	0.0819204	1.06611e-08	G	T	G	0.059055	0.059055	Cardiovascular health	370009	52399	0.995472	0.964596	1.02734	-0.00453842	0.0160753	0.777696
rs4485851	4	68189079	Clostridium_xylanovorans	Clostridiaceae	Clostridium	Clostridium xylanovorans	Scepanovic	858	G	C	G	0.0642857	0.0642857	0.57207	0.097376	1.67976e-08	C	G	G	0.927119	0.072881	Cardiovascular health	370009	52399	0.968806	0.939999	0.998496	-0.0316906	0.0154009	0.0396176
rs11724031	4	77462778	Marinilabiliaceaefamily	Marinilabiliaceae	NA	NA	Wang	2029	G	A	A	0.89	0.11	-0.97	0.158671	2.44e-10	A	G	A	0.011267	0.011267	Cardiovascular health	370009	52399	0.937002	0.852852	1.02945	-0.0650699	0.0480099	0.175308
rs3775467	4	90832608	k__Bacteria.p__Firmicutes.c__Bacilli.o__Lactobacillales.f__Leuconostocaceae.g__Weissella	Leuconostocaeae	Weissella	NA	Turpin	1098	A	C	A	0.07	0.07	-0.526	0.088	2.44e-09	A	C	A	0.077426	0.077426	Cardiovascular health	370009	52399	1.01645	0.987419	1.04634	0.0163206	0.0147863	0.269695
rs62307736	4	96806297	Coprococcus_comes	Lachnospiraceae	Coprococcus	Coprococcus comes	Scepanovic	858	T	A	T	0.0733662	0.0733662	-0.277483	0.045809	2.12005e-09	T	A	T	0.079847	0.079847	Cardiovascular health	370009	52399	0.990042	0.961169	1.01978	-0.0100081	0.0151006	0.507481
rs2866194	4	101100658	k__Bacteria; p__Bacteroidetes; c__Bacteroidia; o__Bacteroidales; f__Bacteroidaceae; g__Bacteroides; s__	Bacteroidaceae	Bacteroides	NA	Goodrich	2139	G	A	G	0.288	0.288	-0.38	0.0692	3.98919e-08	A	G	G	0.69382	0.30618	Cardiovascular health	370009	52399	0.994301	0.978202	1.01067	-0.0057	0.0083	0.492585
rs6534322	4	122695318	k__Bacteria.p__Proteobacteria.c__Gammaproteobacteria.o__Pseudomonadales.f__Moraxellaceae.g__Acinetobacter	Moraxellaceae	Acinetobacter	NA	Turpin	1098	A	C	A	0.06	0.06	-0.346	0.059	3.47e-09	A	C	A	0.066321	0.066321	Cardiovascular health	370009	52399	0.972735	0.942734	1.00369	-0.0276439	0.0159833	0.0837116
rs17421787	4	131499569	Erysipelotrichaceaefamily	Erysipelotrichaceae	NA	NA	Wang	2029	C	G	G	0.91	0.09	-0.3	0.0570335	3.6e-08	G	C	G	0.08926	0.08926	Cardiovascular health	370009	52399	1.01647	0.989946	1.04371	0.0163368	0.0134904	0.2259
rs112580639	4	151979112	Clostridium_propionicum	Clostridiaceae	Clostridium	Clostridium propionicum	Scepanovic	858	C	G	C	0.167683	0.167683	0.290386	0.0502015	3.72103e-08	C	G	C	0.16631	0.16631	Cardiovascular health	370009	52399	0.988334	0.968563	1.00851	-0.0117342	0.0103099	0.255058
rs13115105	4	182839920	Gordonibacter_pamelaeae	Coriobacteriaceae	Gordonibacter	Gordonibacter pamelaeae	Scepanovic	858	G	A	G	0.1875	0.1875	0.474767	0.0776307	2.92232e-08	G	A	G	0.14345	0.14345	Cardiovascular health	370009	52399	1.003	0.981899	1.02455	0.00299115	0.0108458	0.782711
rs4862016	4	182874049	Gordonibacter	Coriobacteriaceae	Gordonibacter	NA	Scepanovic	858	G	A	G	0.152778	0.152778	0.466726	0.0702725	1.44981e-09	G	A	G	0.14851	0.14851	Cardiovascular health	370009	52399	1.00424	0.983162	1.02578	0.00423419	0.0108244	0.695672
rs16901246	5	11089822	k__Bacteria_p__Bacteroidetes_c__Bacteroidia_o__Bacteroidales_f__.Barnesiellaceae	Barnesiellaceae	NA	NA	Turpin	1098	T	G	T	0.11	0.11	0.967	0.147	5.34e-11	T	G	T	0.10685	0.10685	Cardiovascular health	370009	52399	1.00835	0.984014	1.03329	0.00831746	0.0124657	0.504627
rs1826812	5	18599038	k__Bacteria_p__Firmicutes_c__Clostridia_o__Clostridiales_f__Lachnospiraceae_g__Pseudobutyrivibrio	Lachnospiraceae	Pseudobutyrivibrio	NA	Turpin	1098	T	C	T	0.05	0.05	-0.81	0.139	5.06e-09	T	C	T	0.06169	0.06169	Cardiovascular health	370009	52399	1.00987	0.977072	1.04378	0.00982578	0.0168472	0.559738
rs35028939	5	29480742	Acidaminococcaceae	Acidaminococcaceae	NA	NA	Scepanovic	858	A	G	A	0.0669856	0.0669856	-0.520748	0.0881328	5.6773e-09	A	G	A	0.078616	0.078616	Cardiovascular health	370009	52399	1.0011	0.974124	1.02883	0.00110216	0.0139381	0.936973
rs34869836	5	42220431	k__Bacteria_p__Firmicutes_c__Clostridia_o__SHA.98	NA	NA	NA	Turpin	1098	A	T	A	0.32	0.32	0.396	0.07	1.41e-08	T	A	A	0.66846	0.33154	Cardiovascular health	370009	52399	0.997673	0.981966	1.01363	-0.00232946	0.00809643	0.773565
rs9291879	5	66526209	UnclassifiedPorphyromonadaceae	Porphyromonadaceae	NA	NA	Wang	2029	C	T	T	0.86	0.14	-0.58	0.10224	3.51e-09	T	C	T	0.14524	0.14524	Cardiovascular health	370009	52399	0.996422	0.974429	1.01891	-0.00358393	0.0113874	0.752969
rs147264981	5	90301196	k__Bacteria.p__Firmicutes.c__Clostridia.o__Clostridiales.f__Veillonellaceae.g__Acidaminococcus	Veillonellaceae	Acidaminococcus	NA	Turpin	1098	TA	T	TA	0.05	0.05	-2.2	0.354	4.9e-10	TA	T	TA	0.056594	0.056594	Cardiovascular health	370009	52399	0.996191	0.961666	1.03195	-0.00381652	0.0179956	0.832044
rs10058249	5	107323372	k__Bacteria.p__Firmicutes.c__Clostridia.o__Clostridiales.f__Lachnospiraceae.g__Roseburia	Lachnospiraceae	Roseburia	NA	Turpin	1098	A	G	A	0.14	0.14	0.342	0.058	3.65e-09	A	G	A	0.13022	0.13022	Cardiovascular health	370009	52399	1.00126	0.979048	1.02398	0.00126357	0.011448	0.912112
rs6893213	5	110198114	Clostridium_IV	Clostridiaceae	Clostridium	Clostridium IV	Scepanovic	858	T	C	T	0.0868298	0.0868298	-0.223233	0.0402573	3.9159e-08	T	C	T	0.08014	0.08014	Cardiovascular health	370009	52399	0.993725	0.966506	1.02171	-0.00629522	0.0141696	0.656842
rs4410636	5	112935406	Eubacterium_ruminantium	Eubacteriaceae	Eubacterium	Eubacterium ruminantium	Scepanovic	858	T	A	T	0.103672	0.103672	-0.503191	0.0887504	2.53212e-08	T	A	T	0.10845	0.10845	Cardiovascular health	370009	52399	0.996035	0.972315	1.02033	-0.00397334	0.012297	0.746608
rs34676687	5	116792670	Blautia_glucerasea	Lachnospiraceae	Blautia	Blautia glucerasea	Scepanovic	858	G	A	G	0.0458716	0.0458716	0.900752	0.150255	2.91328e-08	G	A	G	0.062223	0.062223	Cardiovascular health	370009	52399	1.00739	0.976601	1.03916	0.00736639	0.0158384	0.641861
rs331083	5	127767103	Ruminococcus_flavefaciens	Ruminococcaceae	Ruminococcus	Ruminococcus flavefaciens	Scepanovic	858	T	C	T	0.383333	0.383333	-0.499338	0.0795696	6.22243e-09	C	T	T	0.57744	0.42256	Cardiovascular health	370009	52399	1.00165	0.98657	1.01696	0.00164824	0.00773932	0.831351
rs249733	5	141887906	OTU10032unclassifiedEnterobacteriaceae	Enterobacteriaceae	NA	NA	Wang	2029	T	C	C	0.66	0.34	-0.65	0.108217	4.74e-10	C	T	C	0.36763	0.36763	Cardiovascular health	370009	52399	0.983008	0.967749	0.998508	-0.0171375	0.0079821	0.0317935
rs113045860	5	160455937	k__Bacteria.p__Actinobacteria.c__Actinobacteria.o__Actinomycetales.f__Micrococcaceae	Micrococcaceae	NA	NA	Turpin	1098	G	A	G	0.06	0.06	-0.461	0.073	2.29e-10	G	A	G	0.063972	0.063972	Cardiovascular health	370009	52399	0.991496	0.962211	1.02167	-0.00854058	0.0152966	0.576617
rs10055309	5	168430327	k__Bacteria.p__Firmicutes.c__Clostridia.o__Clostridiales.f__Clostridiaceae.g__	Clostridiaceae	NA	NA	Goodrich	2139	C	T	C	0.059	0.059	0.353	0.0617	1.05755e-08	C	T	C	0.06215	0.06215	Cardiovascular health	370009	52399	0.992232	0.961239	1.02422	-0.0078	0.0162	0.630043
rs72848121	5	171960412	Actinobacteria	NA	NA	NA	Scepanovic	858	G	C	G	0.106538	0.106538	0.315582	0.0561744	2.64607e-08	G	C	G	0.099119	0.099119	Cardiovascular health	370009	52399	1.00656	0.981217	1.03255	0.00653614	0.0130091	0.615366
rs138041673	6	23943584	k__Bacteria.p__Proteobacteria.c__Gammaproteobacteria.o__Pasteurellales.f__Pasteurellaceae.g__Aggregatibacter	Pasteurellaceae	Aggregatibacter	NA	Turpin	1098	T	TTCA	T	0.09	0.09	-0.861	0.153	1.77e-08	TTCA	T	T	0.900431	0.099569	Cardiovascular health	370009	52399	0.999035	0.974067	1.02464	-0.00096508	0.0129134	0.940426
rs2269706	6	30652872	k__Bacteria; p__Firmicutes; c__Clostridia; o__Clostridiales; f__; g__; s__	NA	NA	NA	Goodrich	2139	A	G	A	0.067	0.067	2.09	0.376	2.72086e-08	A	G	A	0.074654	0.074654	Cardiovascular health	370009	52399	1.02996	0.999323	1.06153	0.0295	0.0154	0.0553561
rs5877666	6	80338468	k__Bacteria_p__Firmicutes_c__Bacilli_o__Lactobacillales_f__Lactobacillaceae_g__Lactobacillus	Lactobacillaceae	Lactobacillus	NA	Turpin	1098	GA	G	GA	0.06	0.06	-0.792	0.135	4.96e-09	GA	G	GA	0.068111	0.068111	Cardiovascular health	370009	52399	0.989783	0.959637	1.02088	-0.0102695	0.0157808	0.5152
rs4548017	6	98399521	k__Archaea|p__Euryarchaeota|c__Methanobacteria|o__Methanobacteriales|f__Methanobacteriaceae	Methanobacteriaceae	NA	NA	Bonder	984	A	G	A	Minor allele	NA	0.210563	0.0372248	1.54581e-08	G	A	A	0.60662	0.39338	Cardiovascular health	370009	52399	0.968915	0.954132	0.983926	-0.0316	0.0078	5.67578e-05
rs6941322	6	113952266	Deltaproteobacteria	NA	NA	NA	Scepanovic	858	T	C	T	0.452233	0.452233	0.168279	0.0301426	3.24035e-08	C	T	T	0.55666	0.44334	Cardiovascular health	370009	52399	1.0071	0.992066	1.02236	0.00707555	0.00767402	0.356522
rs7782745	7	12127071	k__Bacteria_p__Firmicutes_c__Clostridia_o__Clostridiales_f__Veillonellaceae_g__Megamonas	Veillonellaceae	Megamonas	NA	Turpin	1098	T	C	T	0.05	0.05	-1.436	0.235	9.9e-10	T	C	T	0.056537	0.056537	Cardiovascular health	370009	52399	1.02555	0.990697	1.06162	0.0252263	0.017639	0.152677
rs17739409	7	21281203	k__Bacteria.p__Firmicutes.c__Clostridia.o__Clostridiales.f__Veillonellaceae.g__Acidaminococcus	Veillonellaceae	Acidaminococcus	NA	Turpin	1098	C	T	C	0.08	0.08	-1.667	0.274	1.14e-09	C	T	C	0.10433	0.10433	Cardiovascular health	370009	52399	1.00373	0.979508	1.02856	0.00372729	0.0124651	0.764927
rs74997447	7	38465243	k__Bacteria.p__Lentisphaerae	NA	NA	NA	Turpin	1098	T	C	T	0.06	0.06	1.302	0.222	4.68e-09	T	C	T	0.057252	0.057252	Cardiovascular health	370009	52399	0.996287	0.964356	1.02928	-0.00371946	0.0166203	0.822921
rs17661843	7	48403751	UnclassifiedAcidaminococcaceae	Acidaminococcaceae	NA	NA	Wang	2029	T	C	C	0.87	0.13	-1.4	0.189491	3.72e-14	C	T	C	0.12239	0.12239	Cardiovascular health	370009	52399	0.993894	0.97148	1.01683	-0.00612496	0.0116378	0.59868
rs4628206	7	82497343	k__Bacteria; p__Bacteroidetes; c__Bacteroidia; o__Bacteroidales; f__Bacteroidaceae; g__Bacteroides; s__	Bacteroidaceae	Bacteroides	NA	Goodrich	2139	T	A	T	0.143	0.143	-55.4	10.1	4.13122e-08	A	T	T	0.83509	0.16491	Cardiovascular health	370009	52399	0.989803	0.969861	1.01016	-0.0102	0.0104	0.323652
7:96414393_GT_G	7	96414393	k__Bacteria_p__Bacteroidetes_c__Bacteroidia_o__Bacteroidales_f__.Odoribacteraceae	Odoribacteraceae	NA	NA	Turpin	1098	G	GT	G	0.06	0.06	0.542	0.098	2.93e-08	G	GT	G	0.06677	0.06677	Cardiovascular health	370009	52399	0.98003	0.951363	1.00956	-0.0201726	0.0151463	0.182908
rs10233359	7	113328435	k__Bacteria.p__Firmicutes.c__Clostridia.o__Clostridiales.f__Lachnospiraceae.g__Anaerostipes	Lachnospiraceae	Anaerostipes	NA	Goodrich	2139	A	G	A	0.075	0.075	-0.211	0.0359	4.16666e-09	A	G	A	0.093625	0.093625	Cardiovascular health	370009	52399	1.00437	0.977241	1.03224	0.0044	0.014	0.755127
rs11769603	7	144646077	Ruminococcus_gnavus	Ruminococcaceae	Ruminococcus	Ruminococcus gnavus	Scepanovic	858	C	T	C	0.0749319	0.0749319	0.529703	0.0927079	2.3064e-08	C	T	C	0.072359	0.072359	Cardiovascular health	370009	52399	1.00487	0.974585	1.03609	0.00485635	0.015612	0.755751
rs2710119	7	147603625	Actinobacteriia	NA	NA	NA	Scepanovic	858	T	C	T	0.34596	0.34596	0.223168	0.0382684	8.00574e-09	C	T	T	0.63799	0.36201	Cardiovascular health	370009	52399	0.997916	0.982509	1.01357	-0.00208575	0.00793882	0.79276
rs10229688	7	147661356	k__Bacteria; p__Firmicutes; c__Clostridia; o__Clostridiales; f__Lachnospiraceae; g__; s__	Lachnospiraceae	NA	NA	Goodrich	2139	G	A	G	0.064	0.064	-3.15	0.577	4.78091e-08	G	A	G	0.061111	0.061111	Cardiovascular health	370009	52399	0.99263	0.960691	1.02563	-0.0074	0.0167	0.657529
rs10112815	8	55244463	k__Bacteria_p__Firmicutes_c__Clostridia_o__Clostridiales_f__Veillonellaceae_g__Megamonas	Veillonellaceae	Megamonas	NA	Turpin	1098	G	A	G	0.09	0.09	-1.319	0.238	2.86e-08	G	A	G	0.093638	0.093638	Cardiovascular health	370009	52399	1.01229	0.986289	1.03897	0.0122109	0.0132738	0.35761
rs13276516	8	56590544	OTU10032unclassifiedEnterobacteriaceae	Enterobacteriaceae	NA	NA	Wang	2029	A	G	G	0.61	0.39	-0.61	0.109041	5.54e-09	G	A	G	0.41743	0.41743	Cardiovascular health	370009	52399	0.997495	0.98237	1.01285	-0.00250794	0.00779537	0.747664
rs13249293	8	64277954	k__Bacteria_p__Proteobacteria_c__Deltaproteobacteria_o__Desulfovibrionales_f__Desulfovibrionaceae_g__Desulfovibrio	Desulfovibrionaceae	Desulfovibrio	NA	Turpin	1098	C	G	C	0.06	0.06	1.65	0.269	9.19e-10	C	G	C	0.056124	0.056124	Cardiovascular health	370009	52399	1.02815	0.995204	1.0622	0.0277657	0.0166191	0.0947778
rs1450758	8	111058713	k__Bacteria.p__Firmicutes.c__Clostridia.o__Clostridiales.f__Veillonellaceae.g__Acidaminococcus	Veillonellaceae	Acidaminococcus	NA	Turpin	1098	G	T	G	0.19	0.19	-8.838	1.09	5.55e-16	T	G	G	0.80367	0.19633	Cardiovascular health	370009	52399	0.989765	0.971317	1.00856	-0.0102881	0.00959939	0.283835
rs12549623	8	139876238	Lentisphaerae	NA	NA	NA	Scepanovic	858	T	C	T	0.0285714	0.0285714	0.736448	0.116426	6.96733e-09	T	C	T	0.055249	0.055249	Cardiovascular health	370009	52399	1.03288	0.998391	1.06856	0.0323507	0.017327	0.0618925
rs2318350	8	139927016	OTU10032unclassifiedEnterobacteriaceaeSpecies-levelOTU	Enterobacteriaceae	NA	NA	Wang	2029	T	C	C	0.91	0.09	-1.15	0.202958	3.65e-09	T	C	C	0.922557	0.077443	Cardiovascular health	370009	52399	0.975702	0.948005	1.00421	-0.024598	0.0146925	0.0940934
rs10964681	9	2083010	Peptoniphilus	Peptoniphilaceae	Peptoniphilus	NA	Scepanovic	858	A	C	A	0.0401786	0.0401786	0.83012	0.136143	1.70379e-08	A	C	A	0.076727	0.076727	Cardiovascular health	370009	52399	1.02963	1.00105	1.05903	0.0291983	0.0143629	0.0420624
rs1926379	9	7344034	Eubacterium_ruminantium	Eubacteriaceae	Eubacterium	Eubacterium ruminantium	Scepanovic	858	A	G	A	0.0593952	0.0593952	-0.672723	0.117617	1.92749e-08	A	G	A	0.067315	0.067315	Cardiovascular health	370009	52399	1.00728	0.976591	1.03894	0.00725838	0.0157885	0.645714
rs10977524	9	9139754	Butyricicoccus_pullicaecorum	Clostridiaceae	Butyricicoccus	Butyricicoccus pullicaecorum	Scepanovic	858	T	C	T	0.131179	0.131179	0.302611	0.0500965	5.31254e-09	T	C	T	0.15312	0.15312	Cardiovascular health	370009	52399	1.01529	0.99382	1.03723	0.0151771	0.0109062	0.164042
rs508259	9	14437476	k__Bacteria; p__Bacteroidetes; c__Bacteroidia; o__Bacteroidales; f__Bacteroidaceae; g__Bacteroides; s__	Bacteroidaceae	Bacteroides	NA	Goodrich	2139	C	T	C	0.095	0.095	-1.27	0.228	2.54483e-08	T	C	C	0.89634	0.10366	Cardiovascular health	370009	52399	0.989496	0.965283	1.01432	-0.0106	0.0126	0.403482
rs10813078	9	29411625	k__Bacteria|p__Firmicutes|c__Clostridia|o__Clostridiales|f__Lachnospiraceae|g__Blautia	Lachnospiraceae	Blautia	NA	Bonder	984	G	A	G	Minor allele	NA	0.157695	0.0277587	1.34066e-08	G	A	G	0.46227	0.46227	Cardiovascular health	370009	52399	1.00339	0.988459	1.01855	-0.0024	0.0117	0.658074
rs10969143	9	29414371	k__Bacteria|p__Firmicutes|c__Clostridia|o__Clostridiales|f__Lachnospiraceae|g__Blautia|s__Ruminococcus_obeum	Lachnospiraceae	Blautia	Ruminococcus obeum	Bonder	984	A	G	A	Minor allele	NA	0.135933	0.0245746	3.17685e-08	A	G	A	0.46483	0.46483	Cardiovascular health	370009	52399	1.00429	0.989352	1.01945	0.0043	0.0076	0.575693
rs17085775	9	71167878	OTU10032unclassifiedEnterobacteriaceae	Enterobacteriaceae	NA	NA	Wang	2029	C	T	T	0.9	0.1	-1.03	0.1921	2.06e-08	T	C	T	0.092555	0.092555	Cardiovascular health	370009	52399	0.988273	0.963304	1.01389	-0.0117966	0.0130557	0.366229
rs112294212	9	116185117	k__Bacteria.p__Firmicutes.c__Erysipelotrichi.o__Erysipelotrichales.f__Erysipelotrichaceae.g__Clostridium	Clostridiaceae	Clostridium	NA	Turpin	1098	T	G	T	0.05	0.05	-0.822	0.143	8.39e-09	T	G	T	0.057269	0.057269	Cardiovascular health	370009	52399	1.0079	0.975907	1.04094	0.00786707	0.0164568	0.632619
rs10818073	9	120467576	k__Bacteria_p__Firmicutes_c__Clostridia_o__SHA.98	NA	NA	NA	Turpin	1098	T	C	T	0.05	0.05	0.543	0.098	2.56e-08	T	C	T	0.059675	0.059675	Cardiovascular health	370009	52399	0.957735	0.928386	0.988013	-0.0431837	0.0158797	0.00653941
rs7083345	10	7031144	Lactobacillalesorder	NA	Lactobacillalesorder	Lactobacillalesorder	Wang	2029	T	C	T	0.32	0.32	0.24	0.0420603	2.89e-09	T	C	T	0.29383	0.29383	Cardiovascular health	370009	52399	1.00443	0.988	1.02114	0.00442192	0.00841563	0.599277
rs1889714	10	29388639	k__Bacteria|p__Firmicutes|c__Negativicutes|o__Selenomonadales|f__Veillonellaceae|g__Dialister|s__Dialister_invisus	Veillonellaceae	Dialister	Dialister invisus	Bonder	984	A	G	A	Minor allele	NA	-0.205984	0.0353352	5.55604e-09	A	G	A	0.16686	0.16686	Cardiovascular health	370009	52399	1.0045	0.984341	1.02507	0.0045	0.0103	0.664223
rs2790205	10	60071848	Clostridium_xylanovorans	Clostridiaceae	Clostridium	Clostridium xylanovorans	Scepanovic	858	A	G	A	0.0380952	0.0380952	0.723325	0.120823	9.39221e-09	A	G	A	0.06065	0.06065	Cardiovascular health	370009	52399	1.00916	0.975675	1.04379	0.00911839	0.0172162	0.596362
rs7899016	10	71870981	k__Bacteria.p__Firmicutes.c__Clostridia.o__Clostridiales.f__Veillonellaceae.g__Acidaminococcus	Veillonellaceae	Acidaminococcus	NA	Turpin	1098	T	C	T	0.05	0.05	-2.07	0.3	4.97e-12	T	C	T	0.061545	0.061545	Cardiovascular health	370009	52399	0.98609	0.953948	1.01932	-0.0140075	0.0169076	0.407402
rs9421681	10	82453481	k__Bacteria_p__Cyanobacteria_c__4C0d.2_o__YS2	NA	NA	NA	Turpin	1098	T	C	T	0.44	0.44	0.906	0.158	1.07e-08	T	C	T	0.41991	0.41991	Cardiovascular health	370009	52399	0.993583	0.978642	1.00875	-0.00643798	0.00773039	0.40495
rs11188353	10	97301978	k__Bacteria.p__Firmicutes.c__Bacilli.o__Lactobacillales.f__Leuconostocaceae.g__Leuconostoc	Leuconostocaeae	Leuconostoc	NA	Turpin	1098	T	C	T	0.21	0.21	-0.377	0.066	1.04e-08	T	C	T	0.2123	0.2123	Cardiovascular health	370009	52399	1.00128	0.982796	1.02012	0.00128249	0.00950822	0.892705
rs11236806	11	76322252	k__Bacteria_p__Firmicutes_c__Bacilli_o__Lactobacillales_f__Streptococcaceae_g__Lactococcus	Streptococcaceae	Lactococcus	NA	Turpin	1098	G	A	G	0.22	0.22	0.475	0.085	2.75e-08	G	A	G	0.22239	0.22239	Cardiovascular health	370009	52399	1.00404	0.986042	1.02236	0.00402888	0.00922699	0.662372
rs16913594	11	87905990	k__Bacteria|p__Bacteroidetes|c__Bacteroidia|o__Bacteroidales|f__Bacteroidaceae|g__Bacteroides|s__Bacteroides_xylanisolvens	Bacteroidaceae	Bacteroides	Bacteroides xylanisolvens	Bonder	984	C	T	C	Minor allele	NA	0.190375	0.0319104	2.43438e-09	C	T	C	0.083516	0.083516	Cardiovascular health	370009	52399	1.0125	0.985436	1.0403	0.0124	0.0138	0.368914
rs17115310	11	113157283	k__Bacteria|p__Firmicutes|c__Negativicutes|o__Selenomonadales|f__Acidaminococcaceae	Acidaminococcaceae	NA	NA	Bonder	984	G	C	G	Minor allele	NA	-0.257315	0.0465228	3.1841e-08	G	C	G	0.19681	0.19681	Cardiovascular health	370009	52399	1.00141	0.982744	1.02043	0.0014	0.0096	0.883252
rs61906997	11	114871319	Synergistaceae	Synergistaceae	NA	NA	Scepanovic	858	G	A	G	0.240196	0.240196	0.290536	0.050447	1.67566e-08	G	A	G	0.24652	0.24652	Cardiovascular health	370009	52399	0.996724	0.979733	1.01401	-0.00328094	0.00877281	0.708412
rs7113056	11	122098543	Lactobacillalesorder	NA	NA	NA	Wang	2029	C	T	T	0.91	0.09	-0.5	0.0696204	1.72e-13	T	C	T	0.10115	0.10115	Cardiovascular health	370009	52399	1.01748	0.991902	1.04372	0.0173281	0.0129894	0.182198
rs2282644	11	123598941	k__Bacteria; p__Bacteroidetes; c__Bacteroidia; o__Bacteroidales; f__Bacteroidaceae; g__Bacteroides; s__	Bacteroidaceae	Bacteroides	NA	Goodrich	2139	C	T	C	0.267	0.267	3.38	0.644	3.69407e-08	C	T	C	0.27634	0.27634	Cardiovascular health	370009	52399	0.988146	0.971886	1.00468	-0.0119	0.0085	0.158936
rs479105	12	3382563	Bacilliclass	NA	NA	NA	Wang	2029	T	C	T	0.41	0.41	-0.22	0.0403145	1.21e-08	T	C	T	0.3725	0.3725	Cardiovascular health	370009	52399	1.0302	1.01432	1.04633	0.0297519	0.00792581	0.000174172
rs34330476	12	3665840	Eggerthella_sinensis	Coriobacteriaceae	Eggerthella	Eggerthella sinensis	Scepanovic	858	T	A	T	0.189873	0.189873	0.385467	0.0639766	1.19693e-08	T	A	T	0.15906	0.15906	Cardiovascular health	370009	52399	1.00726	0.986277	1.02869	0.00723197	0.0107396	0.500697
rs1009634	12	4779313	OTU10032unclassifiedEnterobacteriaceaeSpecies-levelOTU	Enterobacteriaceae	NA	NA	Wang	2029	G	A	A	0.96	0.04	-1.31	0.236013	7.12e-09	G	A	A	0.957226	0.042774	Cardiovascular health	370009	52399	0.965653	0.927993	1.00484	-0.0349506	0.020296	0.0850618
12:13622839_GT_G	12	13622839	k__Bacteria.p__Firmicutes.c__Bacilli.o__Lactobacillales.f__Leuconostocaceae.g__Weissella	Leuconostocaeae	Weissella	NA	Turpin	1098	G	GT	G	0.1	0.1	-0.374	0.08	2.77e-06	G	GT	G	0.10664	0.10664	Cardiovascular health	370009	52399	1.00352	0.979402	1.02823	0.00351231	0.012411	0.777176
rs10743315	12	19469078	k__Bacteria|p__Firmicutes|c__Clostridia|o__Clostridiales|f__Lachnospiraceae|g__Lachnospiraceae_noname|s__Lachnospiraceae_bacterium_1_1_57FAA	Lachnospiraceae	Lachnospiraceae noname	Lachnospiraceae bacterium 1 1 57FAA	Bonder	984	A	G	A	Minor allele	NA	-0.207826	0.0366089	1.37077e-08	G	A	A	0.85194	0.14806	Cardiovascular health	370009	52399	1.0175	0.995276	1.04022	0.0173	0.0113	0.12362
rs10748061	12	67276489	k__Bacteria_p__Firmicutes_c__Clostridia_o__Clostridiales_f__Ruminococcaceae	Ruminococcaceae	NA	NA	Turpin	1098	A	G	A	0.05	0.05	0.147	0.025	3.36e-09	G	A	G	0.069792	0.069792	Cardiovascular health	370009	52399	0.989834	0.960653	1.0199	-0.0102179	0.0152674	0.503329
rs11608507	12	84247859	k__Bacteria_p__Firmicutes_c__Clostridia_o__Clostridiales_f__Veillonellaceae_g__Megamonas	Veillonellaceae	Megamonas	NA	Turpin	1098	T	A	T	0.22	0.22	-1.059	0.192	3.25e-08	T	A	T	0.21327	0.21327	Cardiovascular health	370009	52399	0.985808	0.968098	1.00384	-0.0142938	0.00924903	0.12224
rs7486170	12	92026382	k__Bacteria; p__Firmicutes; c__Clostridia; o__Clostridiales; f__Ruminococcaceae; g__Faecalibacterium; s__prausnitzii	Ruminococcaceae	Faecalibacterium	Faecalibacterium prausnitzii	Goodrich	2139	A	G	A	0.124	0.124	0.935	0.17	3.79791e-08	G	A	A	0.86725	0.13275	Cardiovascular health	370009	52399	0.997752	0.975843	1.02015	-0.0023	0.0113	0.84252
rs11831423	12	92050203	k__Bacteria; p__Firmicutes; c__Clostridia; o__Clostridiales; f__Ruminococcaceae; g__; s__	Ruminococcaceae	NA	NA	Goodrich	2139	A	C	A	0.126	0.126	0.396	0.0706	2.03422e-08	A	C	A	0.13239	0.13239	Cardiovascular health	370009	52399	1.00301	0.980987	1.02552	0.003	0.0113	0.791037
rs2164064	12	95114036	Aestuariispira_insulae	Rhodospirillaceae	Aestuariispira	Aestuariispira insulae	Scepanovic	858	T	C	T	0.440633	0.440633	-0.30488	0.0519685	9.77865e-09	T	C	T	0.43138	0.43138	Cardiovascular health	370009	52399	1.00362	0.988068	1.01942	0.00361373	0.00796799	0.650167
rs17806643	12	104558085	k__Bacteria_p__Firmicutes_c__Clostridia_o__Clostridiales_f__Veillonellaceae_g__Megamonas	Veillonellaceae	Megamonas	NA	Turpin	1098	G	A	G	0.15	0.15	-1.157	0.199	5.97e-09	G	A	G	0.16047	0.16047	Cardiovascular health	370009	52399	1.01115	0.990847	1.03186	0.0110856	0.0103472	0.284008
rs56169403	12	117155472	Blautia_stercoris	Lachnospiraceae	Blautia	Blautia stercoris	Scepanovic	858	T	C	T	0.0862069	0.0862069	0.186999	0.0304583	1.28814e-08	T	C	T	0.071167	0.071167	Cardiovascular health	370009	52399	1.0018	0.972637	1.03183	0.00179655	0.0150717	0.905117
rs36082470	13	19674718	k__Bacteria.p__Actinobacteria.c__Coriobacteriia.o__Coriobacteriales.f__Coriobacteriaceae.g__Slackia	Coriobacteriaceae	Slackia	NA	Turpin	1098	G	A	G	0.17	0.17	0.933	0.168	3e-08	G	A	G	0.18528	0.18528	Cardiovascular health	370009	52399	0.983866	0.964942	1.00316	-0.0162653	0.00990921	0.100707
rs10507725	13	66360155	k__Bacteria; p__Bacteroidetes; c__Bacteroidia; o__Bacteroidales; f__Bacteroidaceae; g__Bacteroides; s__	Bacteroidaceae	Bacteroides	NA	Goodrich	2139	A	C	A	0.089	0.089	43.2	7.88	4.19989e-08	A	C	A	0.08617	0.08617	Cardiovascular health	370009	52399	0.995699	0.968838	1.0233	-0.0043	0.014	0.757357
rs9541094	13	67967187	k__Bacteria.p__Lentisphaerae	NA	NA	NA	Turpin	1098	G	A	G	0.08	0.08	1.088	0.197	3.07e-08	A	G	G	0.91908	0.08092	Cardiovascular health	370009	52399	1.00999	0.980696	1.04016	0.00993849	0.0150161	0.508065
rs4883972	13	75058481	k__Bacteria.p__Tenericutes.c__Mollicutes.o__RF39.f__.g__	NA	NA	NA	Goodrich	2139	G	C	G	0.438	0.438	-0.529	0.0959	3.46482e-08	G	C	G	0.43926	0.43926	Cardiovascular health	370009	52399	1.00256	0.987576	1.01778	0.0026	0.0077	0.739054
rs9300430	13	98272902	Gammaproteobacteriaclass	NA	NA	NA	Wang	2029	C	T	T	0.94	0.06	-0.61	0.104441	1.3e-09	T	C	T	0.091662	0.091662	Cardiovascular health	370009	52399	0.988798	0.96164	1.01672	-0.0112653	0.0142093	0.427887
rs9558805	13	107282972	k__Bacteria.p__Actinobacteria.c__Coriobacteriia.o__Coriobacteriales.f__Coriobacteriaceae.g__Atopobium	Coriobacteriaceae	Atopobium	NA	Turpin	1098	G	C	G	0.07	0.07	0.895	0.125	8.98e-13	G	C	G	0.062881	0.062881	Cardiovascular health	370009	52399	0.995257	0.962375	1.02926	-0.00475459	0.0171409	0.781486
rs16969363	13	107518823	Clostridium_xylanovorans	Clostridiaceae	Clostridium	Clostridium xylanovorans	Scepanovic	858	A	G	A	0.0452381	0.0452381	0.623441	0.108017	2.8543e-08	A	G	A	0.05988	0.05988	Cardiovascular health	370009	52399	0.995561	0.963205	1.029	-0.00444912	0.0168573	0.791836
rs2293702	14	22001947	k__Bacteria; p__Firmicutes; c__Clostridia; o__Clostridiales; f__Lachnospiraceae; g__Coprococcus; s__	Lachnospiraceae	Coprococcus	NA	Goodrich	2139	T	C	T	0.477	0.477	0.078	0.0137	1.24512e-08	T	C	T	0.44865	0.44865	Cardiovascular health	370009	52399	1.00053	0.985234	1.01607	0.0005	0.0079	0.945971
rs10148020	14	23956172	k__Bacteria; p__Firmicutes; c__Clostridia; o__Clostridiales; f__; g__; s__	NA	NA	NA	Goodrich	2139	G	C	G	0.065	0.065	3.06	0.552	2.96522e-08	G	C	G	0.067828	0.067828	Cardiovascular health	370009	52399	1.01595	0.985602	1.04724	0.0158	0.0155	0.306416
rs4901725	14	57142910	k__Bacteria; p__Bacteroidetes; c__Bacteroidia; o__Bacteroidales; f__Bacteroidaceae; g__Bacteroides; s__	Bacteroidaceae	Bacteroides	NA	Goodrich	2139	C	T	C	0.355	0.355	-0.316	0.0564	2.10872e-08	T	C	C	0.62573	0.37427	Cardiovascular health	370009	52399	1.00152	0.986082	1.0172	0.0015	0.0079	0.848034
rs9323326	14	58526818	Proteobacteriaphylum	NA	NA	NA	Wang	2029	A	G	A	0.36	0.36	-0.21	0.0355567	8.76e-10	A	G	A	0.36497	0.36497	Cardiovascular health	370009	52399	0.993643	0.978303	1.00922	-0.00637757	0.00793787	0.421723
rs986417	14	60858761	UnclassifiedAcidaminococcaceae	Acidaminococcaceae	NA	NA	Wang	2029	C	T	T	0.94	0.06	-1.4	0.244664	2.63e-09	T	C	T	0.092282	0.092282	Cardiovascular health	370009	52399	1.01723	0.990236	1.04497	0.0170869	0.0137237	0.213108
rs1088670	14	62003902	Lentisphaerae	NA	NA	NA	Scepanovic	858	C	T	C	0.119048	0.119048	0.445148	0.075021	4.18873e-08	T	C	C	0.86378	0.13622	Cardiovascular health	370009	52399	0.977399	0.955343	0.999966	-0.0228599	0.0116456	0.0496512
rs12888449	14	82067691	Clostridium_celerecrescens	Clostridiaceae	Clostridium	Clostridium celerecrescens	Scepanovic	858	C	T	C	0.273179	0.273179	-0.229328	0.0414763	4.80636e-08	C	T	C	0.28092	0.28092	Cardiovascular health	370009	52399	1.00539	0.988945	1.0221	0.00537324	0.00841296	0.523027
rs11626933	14	90754311	UnclassifiedErysipelotrichaceae	NA	NA	NA	Wang	2029	G	A	G	0.32	0.32	-0.24	0.0445837	1.83e-08	G	A	G	0.29302	0.29302	Cardiovascular health	370009	52399	0.990728	0.974696	1.00702	-0.00931516	0.00832379	0.263097
rs1299403	14	90970215	Erysipelothrix	Erysipelotrichaceae	Erysipelothrix	NA	Scepanovic	858	A	G	A	0.382022	0.382022	0.406307	0.067234	3.88016e-08	A	G	A	0.39588	0.39588	Cardiovascular health	370009	52399	1.00382	0.988538	1.01933	0.00380848	0.0078247	0.626453
rs10148302	14	92611999	k__Bacteria_p__Firmicutes_c__Bacilli_o__Lactobacillales_f__Streptococcaceae_g__Lactococcus	Streptococcaceae	Lactococcus	NA	Turpin	1098	G	C	G	0.22	0.22	-0.494	0.081	8.23e-10	G	C	G	0.23756	0.23756	Cardiovascular health	370009	52399	1.00667	0.988927	1.02473	0.00664644	0.00907184	0.463775
rs12442649	15	37973538	OTU15355DialisterSpecies-levelOTU	Veillonellaceae	Dialister	NA	Wang	2029	G	A	A	0.93	0.07	-1.49	0.283591	3.72e-08	A	G	A	0.09281	0.09281	Cardiovascular health	370009	52399	0.99754	0.971503	1.02427	-0.00246351	0.0134937	0.855137
rs35275482	15	60082898	Enterobacteriaceaefamily	Enterobacteriaceae	NA	NA	Wang	2029	C	A	A	0.8	0.2	-0.54	0.0842881	3.72e-11	A	C	A	0.17243	0.17243	Cardiovascular health	370009	52399	1.01242	0.992429	1.03282	0.012348	0.0101773	0.225022
rs730589	15	64194173	k__Bacteria; p__Firmicutes; c__Clostridia; o__Clostridiales; f__Ruminococcaceae; g__; s__	Ruminococcaceae	NA	NA	Goodrich	2139	T	G	T	0.337	0.337	-1.2	0.21	1.10166e-08	T	G	T	0.32664	0.32664	Cardiovascular health	370009	52399	1.00077	0.985141	1.01665	0.0008	0.008	0.923409
rs140159717	15	73765586	Clostridium_xylanovorans	Clostridiaceae	Clostridium	Clostridium xylanovorans	Scepanovic	858	T	C	T	0.0642857	0.0642857	0.507085	0.0867426	1.95087e-08	T	C	T	0.080419	0.080419	Cardiovascular health	370009	52399	1.03263	1.0039	1.06218	0.0321094	0.0143944	0.0257023
rs285712	15	93126004	Acidaminococcus	Acidaminococcaceae	Acidaminococcus	NA	Scepanovic	858	T	C	T	0.317992	0.317992	-0.481	0.0850975	4.56586e-08	C	T	T	0.66741	0.33259	Cardiovascular health	370009	52399	1.00818	0.99229	1.02431	0.00814186	0.00810279	0.314983
rs4777927	15	94142630	k__Bacteria; p__Bacteroidetes; c__Bacteroidia; o__Bacteroidales; f__Bacteroidaceae; g__Bacteroides; s__	Bacteroidaceae	Bacteroides	NA	Goodrich	2139	T	C	T	0.336	0.336	1.25	0.222	1.79552e-08	C	T	T	0.66419	0.33581	Cardiovascular health	370009	52399	1.00535	0.989401	1.02155	0.0053	0.0082	0.513211
rs8048623	16	18958515	Eubacterium_eligens	Eubacteriaceae	Eubacterium	Eubacterium eligens	Scepanovic	858	T	C	T	0.451981	0.451981	0.167614	0.0304379	4.87715e-08	C	T	T	0.55547	0.44453	Cardiovascular health	370009	52399	1.012	0.996867	1.02735	0.0119238	0.00768473	0.120751
rs12149695	16	27281429	OTU10032unclassifiedEnterobacteriaceae	Enterobacteriaceae	NA	NA	Wang	2029	A	T	T	0.56	0.44	0.61	0.105457	1.82e-09	A	T	T	0.52669	0.47331	Cardiovascular health	370009	52399	0.992019	0.977296	1.00696	-0.00801324	0.00762856	0.293522
rs1362404	16	52007176	Lactobacillalesorder	NA	NA	NA	Wang	2029	T	G	G	0.64	0.36	0.23	0.0424999	1.56e-08	T	G	G	0.63323	0.36677	Cardiovascular health	370009	52399	0.990006	0.974733	1.00552	-0.0100438	0.00793262	0.205462
rs76906435	17	15099895	k__Bacteria_p__Firmicutes_c__Bacilli_o__Lactobacillales_f__Lactobacillaceae_g__Lactobacillus	Lactobacillaceae	Lactobacillus	NA	Turpin	1098	C	T	C	0.08	0.08	-0.699	0.117	2.58e-09	C	T	C	0.081905	0.081905	Cardiovascular health	370009	52399	1.00598	0.978431	1.03431	0.00596441	0.0141682	0.673777
rs73314283	17	56001466	Murimonas_intestini	Lachnospiraceae	Murimonas	Murimonas intestini	Scepanovic	858	C	T	C	0.134615	0.134615	0.19865	0.0342364	1.43456e-08	C	T	C	0.13777	0.13777	Cardiovascular health	370009	52399	1.01626	0.99434	1.03867	0.0161315	0.0111262	0.147098
rs2377005	17	76870293	Lentisphaeria, Victivallis_vadensis	Victivallaceae	Victivallis	Victivallis vadensis	Scepanovic	858	A	G	A	0.0576923	0.0576923	0.503077	0.0831163	2.49825e-08	G	A	A	0.922001	0.077999	Cardiovascular health	370009	52399	1.00473	0.976824	1.03344	0.00472267	0.0143734	0.74248
rs62087474	18	9365869	Clostridium_xylanovorans	Clostridiaceae	Clostridium	Clostridium xylanovorans	Scepanovic	858	C	T	C	0.0761905	0.0761905	0.510622	0.0863986	1.39969e-08	C	T	C	0.088232	0.088232	Cardiovascular health	370009	52399	1.01054	0.984263	1.03752	0.0104877	0.0134437	0.435321
rs11877825	18	10566404	Erysipelotrichaceaefamily	Erysipelotrichaceae	NA	NA	Wang	2029	G	T	T	0.74	0.26	-0.27	0.0418688	2.82e-11	T	G	T	0.26431	0.26431	Cardiovascular health	370009	52399	0.999746	0.982727	1.01706	-0.000253823	0.00876017	0.976885
rs12457158	18	25848516	k__Bacteria_p__Proteobacteria_c__Deltaproteobacteria_o__Desulfovibrionales_f__Desulfovibrionaceae_g__Desulfovibrio	Desulfovibrionaceae	Desulfovibrio	NA	Turpin	1098	C	G	C	0.16	0.16	1.212	0.203	2.53e-09	C	G	C	0.17751	0.17751	Cardiovascular health	370009	52399	0.994994	0.975735	1.01463	-0.00501855	0.00997244	0.614794
rs12607607	18	39082090	k__Bacteria; p__Firmicutes; c__Clostridia; o__Clostridiales; f__Lachnospiraceae; g__Dorea; s__	Lachnospiraceae	Dorea	NA	Goodrich	2139	T	C	T	0.169	0.169	-0.63	0.114	3.27025e-08	T	C	T	0.169	0.169	Cardiovascular health	370009	52399	0.992443	0.973095	1.01218	-0.0076	0.01	0.450137
rs28473221	18	76714322	k__Bacteria.p__Firmicutes.c__Erysipelotrichi.o__Erysipelotrichales.f__Erysipelotrichaceae.g__.Eubacterium	Erysipelotrichaceae	Eubacterium	NA	Turpin	1098	G	A	G	0.12	0.12	-0.705	0.123	9.28e-09	G	A	G	0.11545	0.11545	Cardiovascular health	370009	52399	0.996805	0.973229	1.02095	-0.00320018	0.012212	0.793281
rs144580419	19	7726338	Blautia_coccoides	Lachnospiraceae	Blautia	Blautia coccoides	Scepanovic	858	A	T	A	0.118519	0.118519	0.243752	0.0433928	4.88144e-08	A	T	A	0.11498	0.11498	Cardiovascular health	370009	52399	0.998712	0.975702	1.02227	-0.00128871	0.0118926	0.913709
rs11880147	19	18042945	k__Bacteria; p__Firmicutes; c__Clostridia; o__Clostridiales; f__Lachnospiraceae; g__; s__	Lachnospiraceae	NA	NA	Goodrich	2139	G	A	G	0.197	0.197	5.21	0.933	2.34863e-08	G	A	G	0.19866	0.19866	Cardiovascular health	370009	52399	0.9943	0.97595	1.01299	-0.0057	0.0095	0.547505
rs115795847	19	28117024	k__Bacteria_p__Bacteroidetes_c__Bacteroidia_o__Bacteroidales_f__.Odoribacteraceae	Odoribacteraceae	NA	NA	Turpin	1098	T	C	T	0.06	0.06	0.638	0.113	1.61e-08	T	C	T	0.057877	0.057877	Cardiovascular health	370009	52399	0.982146	0.951053	1.01426	-0.0180153	0.0164135	0.272384
rs12608949	19	31079973	Pelotomaculum	Peptococcaceae	Pelotomaculum	NA	Scepanovic	858	A	T	A	0.456278	0.456278	-0.213471	0.0383179	4.40666e-08	T	A	A	0.57218	0.42782	Cardiovascular health	370009	52399	1.00403	0.988772	1.01952	0.00401996	0.00781175	0.60683
rs148330122	19	38520324	Bacilliclass	NA	NA	NA	Wang	2029	C	T	T	0.95	0.05	-0.48	0.0822186	1.32e-09	T	C	T	0.062775	0.062775	Cardiovascular health	370009	52399	0.970771	0.94186	1.00057	-0.0296651	0.0154254	0.0544632
rs4812383	20	35251962	Alistipes_shahii	Rikenellaceae	Alistipes	Alistipes shahii	Scepanovic	858	C	A	C	0.126354	0.126354	-0.243801	0.0436781	3.22828e-08	C	A	C	0.11481	0.11481	Cardiovascular health	370009	52399	1.01807	0.994072	1.04265	0.0179091	0.0121709	0.141164
rs2071199	20	43030866	Bacilliclass	NA	NA	NA	Wang	2029	T	C	C	0.84	0.16	-0.32	0.0586861	1.24e-08	C	T	C	0.14099	0.14099	Cardiovascular health	370009	52399	1.01346	0.991968	1.03542	0.013369	0.0109355	0.221508
rs6012892	20	48909966	Lactivibrio_alcoholicus	Synergistaceae	Lactivibrio	Lactivibrio alcoholicus	Scepanovic	858	C	T	C	0.337989	0.337989	0.364139	0.0636361	4.47601e-08	T	C	C	0.66671	0.33329	Cardiovascular health	370009	52399	1.01789	1.00201	1.03403	0.0177348	0.00802637	0.0271357
rs11905741	20	48910981	Lactivibrio_alcoholicus	Synergistaceae	Lactivibrio	Lactivibrio alcoholicus	Scepanovic	858	A	G	A	0.337989	0.337989	0.364139	0.0636361	4.47601e-08	G	A	A	0.66672	0.33328	Cardiovascular health	370009	52399	1.01826	1.00236	1.03441	0.0180921	0.00802773	0.0242148
rs58368959	20	57681205	Clostridium_cellulolyticum	Clostridiaceae	Clostridium	Clostridium cellulolyticum	Scepanovic	858	G	T	G	0.0591216	0.0591216	0.35596	0.0603256	1.0019e-08	G	T	G	0.056024	0.056024	Cardiovascular health	370009	52399	1.00251	0.968994	1.03719	0.00251009	0.0173504	0.884971
rs35197943	21	24749215	k__Bacteria_p__Firmicutes_c__Clostridia_o__Clostridiales_f__Lachnospiraceae_g__Pseudobutyrivibrio	Lachnospiraceae	Pseudobutyrivibrio	NA	Turpin	1098	T	C	T	0.13	0.13	-0.721	0.129	2.15e-08	T	C	T	0.13406	0.13406	Cardiovascular health	370009	52399	0.999495	0.978149	1.02131	-0.000505519	0.0110144	0.963393
rs34613612	21	32200202	Actinobacteriaphylum	NA	Actinobacteriaphylum	Actinobacteriaphylum	Wang	2029	C	G	C	0.37	0.37	0.25	0.0419525	6.34e-10	C	G	C	0.42734	0.42734	Cardiovascular health	370009	52399	0.995128	0.980257	1.01022	-0.0048842	0.00768203	0.52491
rs2834288	21	35264397	k__Bacteria|p__Firmicutes|c__Clostridia|o__Clostridiales|f__Oscillospiraceae|g__Oscillibacter	Oscillospiraceae	Oscillibacter	NA	Bonder	984	G	A	G	Minor allele	NA	-0.135068	0.0240504	1.95203e-08	G	A	G	0.37626	0.37626	Cardiovascular health	370009	52399	1.00377	0.988271	1.01952	0.0038	0.0079	0.635259
rs178282	22	21338543	Negativicutes, Selenomonadales	NA	NA	NA	Scepanovic	858	T	C	T	0.288824	0.288824	-0.166904	0.0301196	4.00934e-08	C	T	T	0.71491	0.28509	Cardiovascular health	370009	52399	0.995285	0.978734	1.01212	-0.00472579	0.00855613	0.580724
rs1800694	22	38219943	k__Bacteria.p__Lentisphaerae	NA	NA	NA	Turpin	1098	T	C	T	0.05	0.05	1.188	0.219	5.93e-08	T	C	T	0.061167	0.061167	Cardiovascular health	370009	52399	1.01841	0.986564	1.05128	0.0182428	0.0162091	0.260392
rs938295	1	16087260	UnclassifiedEnterobacteriaceae	Enterobacteriaceae	NA	NA	Wang	2029	C	T	T	0.77	0.23	-0.49	0.0917821	2.34e-08	T	C	T	0.17366	0.17366	Cerebral infarction and TIA	9341	413067	0.968033	0.926939	1.01095	-0.0324887	0.0221318	0.142113
rs41269155	1	16265904	k__Bacteria.p__Firmicutes.c__Clostridia.o__Clostridiales.f__Veillonellaceae.g__Acidaminococcus	Veillonellaceae	Acidaminococcus	NA	Turpin	1098	A	T	A	0.08	0.08	-1.945	0.278	2.57e-12	A	T	A	0.078848	0.078848	Cerebral infarction and TIA	9341	413067	1.03874	0.98047	1.10048	0.0380129	0.0294571	0.196894
rs6666120	1	18103049	k__Archaea_p__Euryarchaeota_c__Methanobacteria_o__Methanobacteriales_f__Methanobacteriaceae_g__Methanobrevibacter	Methanobacteriaceae	Methanobrevibacter	NA	Turpin	1098	G	A	G	0.31	0.31	-1.146	0.201	1.23e-08	G	A	G	0.32491	0.32491	Cerebral infarction and TIA	9341	413067	1.00291	0.968705	1.03832	0.0029045	0.0177036	0.869682
rs75036654	1	37744361	UnclassifiedAcidaminococcaceae	Acidaminococcaceae	NA	NA	Wang	2029	C	T	T	0.93	0.07	-1.39	0.231676	4.94e-10	T	C	T	0.065729	0.065729	Cerebral infarction and TIA	9341	413067	0.996631	0.93407	1.06338	-0.00337457	0.0330762	0.918738
rs59846192	1	53946829	k__Bacteria.p__Firmicutes.c__Clostridia.o__Clostridiales.f__Lachnospiraceae.g__Lachnospira	Lachnospiraceae	Lachnospira	NA	Turpin	1098	A	G	A	0.13	0.13	0.504	0.092	4.15e-08	A	G	A	0.12197	0.12197	Cerebral infarction and TIA	9341	413067	0.974413	0.927959	1.02319	-0.0259198	0.0249222	0.298327
rs706481	1	57415200	Paenibacillus	Paenibacillaceae	Paenibacillus	NA	Scepanovic	858	T	C	T	0.053125	0.053125	0.476779	0.0839568	2.3623e-08	T	C	T	0.054193	0.054193	Cerebral infarction and TIA	9341	413067	0.992671	0.923814	1.06666	-0.00735612	0.0366776	0.841041
rs6683259	1	58670059	k__Bacteria_p__Firmicutes_c__Clostridia_o__Clostridiales_f__Veillonellaceae_g__Megamonas	Veillonellaceae	Megamonas	NA	Turpin	1098	A	G	A	0.05	0.05	-1.475	0.253	5.28e-09	A	G	A	0.056463	0.056463	Cerebral infarction and TIA	9341	413067	1.02352	0.955253	1.09667	0.0232488	0.0352183	0.509168
1:60346014_GT_G	1	60346014	k__Bacteria_p__Firmicutes_c__Bacilli_o__Lactobacillales_f__Lactobacillaceae_g__Lactobacillus	Lactobacillaceae	Lactobacillus	NA	Turpin	1098	G	GT	G	0.05	0.05	-0.86	0.148	6.44e-09	G	GT	G	0.070931	0.070931	Cerebral infarction and TIA	9341	413067	0.998941	0.938982	1.06273	-0.00105913	0.0315817	0.973247
rs6692744	1	87721008	k__Bacteria.p__Actinobacteria.c__Coriobacteriia.o__Coriobacteriales.f__Coriobacteriaceae.g__Slackia	Coriobacteriaceae	Slackia	NA	Turpin	1098	C	G	C	0.1	0.1	1.045	0.189	3.03e-08	C	G	C	0.1014	0.1014	Cerebral infarction and TIA	9341	413067	0.971173	0.92016	1.02501	-0.0292504	0.0275291	0.287998
rs1376235	1	106677373	k__Bacteria; p__Actinobacteria; c__Coriobacteriia; o__Coriobacteriales; f__Coriobacteriaceae; g__Eggerthella; s__lenta	Coriobacteriaceae	Eggerthella	lenta	Goodrich	2139	G	C	G	0.083	0.083	21.1	3.81	3.05844e-08	G	C	G	0.10773	0.10773	Cerebral infarction and TIA	9341	413067	1.00106	0.949144	1.05583	0.0011	0.0272	0.968756
rs1376236	1	106677510	k__Bacteria.p__Actinobacteria.c__Coriobacteriia.o__Coriobacteriales.f__Coriobacteriaceae.g__Eggerthella	Coriobacteriaceae	Eggerthella	NA	Goodrich	2139	C	A	C	0.085	0.085	16.3	2.87	1.35134e-08	C	A	C	0.10952	0.10952	Cerebral infarction and TIA	9341	413067	1.0006	0.948716	1.05532	0.0006	0.0272	0.982374
rs597205	1	112413022	OTU13305FecalibacteriumSpecies-levelOTU	Ruminococcaceae	Faecalibacterium	Faecalibacterium prausnitzii	Wang	2029	T	C	C	0.89	0.11	-0.62	0.111968	7.68e-09	C	T	C	0.096231	0.096231	Cerebral infarction and TIA	9341	413067	0.992418	0.937637	1.0504	-0.00761117	0.0289702	0.792763
rs12137699	1	116209762	k__Bacteria|p__Proteobacteria|c__Betaproteobacteria|o__Burkholderiales|f__Sutterellaceae	Sutterellaceae	NA	NA	Bonder	984	T	C	T	Minor allele	NA	0.165668	0.0302868	4.50544e-08	T	C	T	0.23293	0.23293	Cerebral infarction and TIA	9341	413067	0.991086	0.954293	1.0293	-0.009	0.0193	0.642726
rs147600757	1	119944761	k__Bacteria_p__Bacteroidetes_c__Bacteroidia_o__Bacteroidales_f__Rikenellaceae	Rikenellaceae	NA	NA	Turpin	1098	A	G	A	0.06	0.06	0.463	0.075	7.89e-10	A	G	A	0.063165	0.063165	Cerebral infarction and TIA	9341	413067	0.985919	0.922739	1.05342	-0.0141815	0.0337894	0.674704
rs55987656	1	198157740	k__Bacteria.p__Firmicutes.c__Clostridia.o__Clostridiales.f__.Mogibacteriaceae..g__Mogibacterium	Mogibacteriaceae	Mogibacterium	NA	Turpin	1098	C	G	C	0.06	0.06	-0.616	0.124	6.33e-07	C	G	C	0.052009	0.052009	Cerebral infarction and TIA	9341	413067	0.973608	0.906747	1.0454	-0.0267463	0.0362989	0.461222
rs143179968	1	246909388	k__Bacteria_p__Firmicutes_c__Clostridia_o__Clostridiales_f__Peptococcaceae_Other	Peptococcaceae	NA	NA	Turpin	1098	T	C	T	0.07	0.07	0.836	0.14	2.13e-09	T	C	T	0.08235	0.08235	Cerebral infarction and TIA	9341	413067	1.06294	1.00273	1.12676	0.0610376	0.0297509	0.0402068
rs7581129	2	4666664	k__Bacteria.p__Firmicutes.c__Clostridia.o__Clostridiales.f__Ruminococcaceae.g__Oscillospira	Ruminococcaceae	Oscillospira	NA	Turpin	1098	C	T	C	0.05	0.05	0.257	0.047	4.2e-08	C	T	C	0.065621	0.065621	Cerebral infarction and TIA	9341	413067	1.03196	0.96562	1.10285	0.0314566	0.0338985	0.353426
rs4669413	2	9805923	Blautiagenus	Lachnospiraceae	Blautia	Blautiagenus	Wang	2029	T	C	T	0.44	0.44	-0.18	0.0329757	1.2e-08	T	C	T	0.42735	0.42735	Cerebral infarction and TIA	9341	413067	1.00428	0.97202	1.03761	0.00427109	0.016658	0.797643
rs59059541	2	46178143	Clostridium_xylanovorans	Clostridiaceae	Clostridium	Clostridium xylanovorans	Scepanovic	858	T	C	T	0.052381	0.052381	0.545315	0.0962561	4.89971e-08	T	C	T	0.05014	0.05014	Cerebral infarction and TIA	9341	413067	0.985972	0.91352	1.06417	-0.0141275	0.0389401	0.716753
rs2278067	2	95955680	k__Bacteria; p__Firmicutes; c__Clostridia; o__Clostridiales; f__Ruminococcaceae; g__; s__	Ruminococcaceae	NA	NA	Goodrich	2139	G	T	G	0.487	0.487	0.236	0.0443	1.51839e-08	T	G	T	0.48931	0.48931	Cerebral infarction and TIA	9341	413067	0.971522	0.940897	1.00314	-0.0289	0.0163	0.0770846
rs7605411	2	102353258	Bacteroides_nordii	Bacteroidaceae	Bacteroides	Bacteroides nordii	Scepanovic	858	G	C	G	0.0593607	0.0593607	0.690405	0.120273	3.19203e-08	G	C	G	0.04335	0.04335	Cerebral infarction and TIA	9341	413067	0.95656	0.880867	1.03876	-0.0444118	0.0420595	0.291001
rs79387448	2	103215410	Blautiagenus	Lachnospiraceae	Blautia	NA	Wang	2029	C	T	T	0.84	0.16	-0.31	0.0492446	7.68e-11	T	C	T	0.15753	0.15753	Cerebral infarction and TIA	9341	413067	1.0381	0.994813	1.08327	0.0373929	0.0217314	0.0853075
rs111870934	2	128648546	k__Bacteria.p__Lentisphaerae	NA	NA	NA	Turpin	1098	A	G	A	0.1	0.1	-1.042	0.159	5.32e-11	A	G	A	0.10049	0.10049	Cerebral infarction and TIA	9341	413067	0.958165	0.90873	1.01029	-0.0427356	0.0270263	0.113819
rs10928827	2	129457798	Lactobacillalesorder	NA	NA	NA	Wang	2029	G	A	A	0.52	0.48	-0.23	0.0407621	4.19e-09	G	A	A	0.51051	0.48949	Cerebral infarction and TIA	9341	413067	1.02095	0.98895	1.05399	0.0207365	0.0162489	0.201892
rs10202734	2	130199082	k__Bacteria.p__Actinobacteria.c__Coriobacteriia.o__Coriobacteriales.f__Coriobacteriaceae.g__Slackia	Coriobacteriaceae	Slackia	NA	Turpin	1098	T	C	T	0.07	0.07	1.34	0.212	2.82e-10	T	C	T	0.076181	0.076181	Cerebral infarction and TIA	9341	413067	0.975564	0.915768	1.03926	-0.0247394	0.0322719	0.443324
rs1446585	2	136407479	k__Bacteria.p__Actinobacteria.c__Actinobacteria.o__Bifidobacteriales.f__Bifidobacteriaceae.g__Bifidobacterium	Bifidobacteriaceae	Bifidobacterium	NA	Goodrich	2139	G	A	G	0.265	0.265	0.167	0.0303	3.55685e-08	G	A	G	0.27324	0.27324	Cerebral infarction and TIA	9341	413067	0.970401	0.933576	1.00868	-0.03	0.0197	0.127939
rs2925216	2	138532756	k__Bacteria.p__Proteobacteria.c__Betaproteobacteria.o__Burkholderiales	NA	NA	NA	Turpin	1098	T	C	T	0.06	0.06	0.648	0.117	3.08e-08	C	T	T	0.935946	0.064054	Cerebral infarction and TIA	9341	413067	0.908932	0.847147	0.975223	-0.0954851	0.0359165	0.00784831
rs78841413	2	155335553	Erysipelothrix	Erysipelotrichaceae	Erysipelothrix	NA	Scepanovic	858	C	G	C	0.0449438	0.0449438	0.912101	0.150023	3.31098e-08	C	G	C	0.05858	0.05858	Cerebral infarction and TIA	9341	413067	1.00008	0.933777	1.07109	8.14076e-05	0.0349995	0.998144
rs62171178	2	170657022	k__Bacteria_p__Bacteroidetes_c__Bacteroidia_o__Bacteroidales_f__Rikenellaceae	Rikenellaceae	NA	NA	Turpin	1098	T	C	T	0.06	0.06	0.511	0.081	3.23e-10	T	C	T	0.079227	0.079227	Cerebral infarction and TIA	9341	413067	1.0132	0.955891	1.07395	0.0131148	0.0297073	0.658875
rs12615974	2	173893338	Klebsiella_variicola	Enterobacteriaceae	Klebsiella	Klebsiella variicola	Scepanovic	858	C	T	C	0.157609	0.157609	0.930512	0.151895	2.4693e-08	C	T	C	0.14083	0.14083	Cerebral infarction and TIA	9341	413067	1.02746	0.981553	1.07552	0.0270901	0.0233212	0.245396
rs7587067	2	197259243	k__Bacteria; p__Firmicutes; c__Clostridia; o__Clostridiales; f__; g__; s__	NA	NA	NA	Goodrich	2139	T	C	T	0.317	0.317	-0.102	0.0183	2.49284e-08	C	T	T	0.67066	0.32934	Cerebral infarction and TIA	9341	413067	0.986859	0.95358	1.0213	-0.0132	0.0175	0.44976
rs4621152	2	217908985	Gammaproteobacteriaclass	NA	NA	NA	Wang	2029	C	T	T	0.63	0.37	-0.29	0.0533959	1.4e-08	C	T	T	0.62484	0.37516	Cerebral infarction and TIA	9341	413067	0.987463	0.955436	1.02056	-0.0126161	0.016822	0.453267
rs56006724	2	228519518	UnclassifiedAcidaminococcaceae	Firmicutes	Acidaminococcaceae	NA	Wang	2029	A	G	G	0.78	0.22	-0.88	0.147679	6.35e-10	G	A	G	0.2457	0.2457	Cerebral infarction and TIA	9341	413067	0.978042	0.941821	1.01566	-0.0222023	0.0192542	0.248863
rs7605872	2	241123546	k__Bacteria|p__Firmicutes|c__Negativicutes|o__Selenomonadales|f__Veillonellaceae|g__Dialister|s__Dialister_invisus	Veillonellaceae	Dialister	Dialister invisus	Bonder	984	G	T	G	Minor allele	NA	0.221811	0.0402824	3.66662e-08	G	T	G	0.4185	0.4185	Cerebral infarction and TIA	9341	413067	1.01666	0.984288	1.05009	0.0165	0.0165	0.316969
rs73005672	3	294484	k__Bacteria_p__Firmicutes_c__Clostridia_o__Clostridiales_f__Veillonellaceae_g__Megamonas	Veillonellaceae	Megamonas	NA	Turpin	1098	T	G	T	0.06	0.06	-1.445	0.257	1.82e-08	T	G	T	0.079568	0.079568	Cerebral infarction and TIA	9341	413067	1.00598	0.946749	1.06893	0.00596707	0.0309634	0.847184
rs1394174	3	1261480	k__Bacteria_p__Firmicutes_c__Clostridia_o__Clostridiales_f__Ruminococcaceae_g__Faecalibacterium	Ruminococcaceae	Faecalibacterium	Faecalibacterium prausnitzii	Turpin	1098	A	G	A	0.05	0.05	0.332	0.057	6.44e-09	A	G	A	0.060786	0.060786	Cerebral infarction and TIA	9341	413067	0.983606	0.915461	1.05682	-0.0165296	0.0366314	0.651815
rs11915634	3	1492049	Marinilabiliaceaefamily	Marinilabiliaceae	NA	NA	Wang	2029	T	C	C	0.96	0.04	-1.3	0.213788	2.99e-10	C	T	C	0.047154	0.047154	Cerebral infarction and TIA	9341	413067	0.955676	0.885888	1.03096	-0.0453367	0.0386878	0.241254
rs73020545	3	13119067	Anaerofilum	Ruminococcaceae	Anaerofilum	NA	Scepanovic	858	G	C	G	0.150628	0.150628	0.204335	0.0360526	2.10187e-08	G	C	G	0.14615	0.14615	Cerebral infarction and TIA	9341	413067	0.972193	0.929163	1.01722	-0.0282009	0.023097	0.222094
rs2630788	3	21875126	genus_Anaerostipes	Lachnospiraceae	Anaerostipes	NA	Davenport	184	C	T	C	0.111	0.111	0.98375	0.169344	4.9e-08	A	G	G	0.87132	0.12868	Cerebral infarction and TIA	9341	413067	1.02201	0.974306	1.07205	0.0217714	0.0243884	0.37202
rs13081014	3	29561962	k__Bacteria.p__Proteobacteria.c__Gammaproteobacteria.o__Pasteurellales.f__Pasteurellaceae.g__Aggregatibacter	Pasteurellaceae	Aggregatibacter	NA	Turpin	1098	A	G	A	0.08	0.08	-0.722	0.132	4.97e-08	A	G	A	0.10737	0.10737	Cerebral infarction and TIA	9341	413067	1.00667	0.954858	1.0613	0.00664907	0.02696	0.805197
rs3925158	3	38289251	OTU10032unclassifiedEnterobacteriaceaeSpecies-levelOTU	Enterobacteriaceae	NA	NA	Wang	2029	C	G	G	0.88	0.12	-1	0.179464	6.29e-09	G	C	G	0.10935	0.10935	Cerebral infarction and TIA	9341	413067	0.987452	0.936721	1.04093	-0.0126273	0.0269094	0.638889
rs13096731	3	58049639	EscherichiaShigella	Enterobacteriaceae	EscherichiaShigella	NA	Wang	2029	A	G	A	0.28	0.28	-0.43	0.0807796	2.55e-08	A	G	A	0.29806	0.29806	Cerebral infarction and TIA	9341	413067	0.996578	0.962291	1.03209	-0.00342802	0.0178625	0.847812
rs59042687	3	95523000	Lactobacillalesorder	NA	NA	NA	Wang	2029	T	G	T	0.4	0.4	-0.23	0.0412622	6.22e-09	T	G	T	0.36493	0.36493	Cerebral infarction and TIA	9341	413067	0.989541	0.957462	1.02269	-0.0105145	0.0168136	0.531738
rs9831278	3	98924904	Marinilabiliaceaefamily	Marinilabiliaceae	NA	NA	Wang	2029	C	T	T	0.95	0.05	-1.16	0.217859	2.53e-08	T	C	T	0.042287	0.042287	Cerebral infarction and TIA	9341	413067	0.935766	0.857303	1.02141	-0.0663896	0.0446806	0.137314
rs13100905	3	111964548	k__Bacteria_p__Firmicutes_c__Clostridia_o__Clostridiales_f__Lachnospiraceae_g__Pseudobutyrivibrio	Lachnospiraceae	Pseudobutyrivibrio	NA	Turpin	1098	T	C	T	0.05	0.05	-0.855	0.152	1.73e-08	C	T	T	0.940519	0.059481	Cerebral infarction and TIA	9341	413067	1.0495	0.977883	1.12637	0.0483181	0.0360629	0.1803
rs62273067	3	139347358	k__Bacteria.p__Firmicutes.c__Clostridia.o__Clostridiales.f__Veillonellaceae.g__Acidaminococcus	Veillonellaceae	Acidaminococcus	NA	Turpin	1098	G	A	G	0.39	0.39	12.291	2.009	9.4e-10	G	A	G	0.402	0.402	Cerebral infarction and TIA	9341	413067	1.00771	0.975639	1.04083	0.00767929	0.0165009	0.641656
rs73152900	3	143443979	Blautia_glucerasea	Lachnospiraceae	Blautia	Blautia glucerasea	Scepanovic	858	C	T	C	0.0458716	0.0458716	0.983287	0.146105	9.22602e-10	C	T	C	0.056809	0.056809	Cerebral infarction and TIA	9341	413067	1.01724	0.951726	1.08725	0.0170886	0.0339626	0.614851
rs62295801	3	163037447	Lactobacillalesorder	NA	NA	NA	Wang	2029	G	T	G	0.25	0.25	-0.27	0.0450923	5.32e-10	G	T	G	0.27138	0.27138	Cerebral infarction and TIA	9341	413067	0.961256	0.927567	0.996168	-0.0395148	0.0182016	0.0299346
rs7646786	3	185730049	Bacilliclass	NA	NA	NA	Wang	2029	T	C	T	0.49	0.49	-0.22	0.0411781	2.29e-08	T	C	T	0.48584	0.48584	Cerebral infarction and TIA	9341	413067	0.998908	0.96707	1.03179	-0.00109236	0.0165264	0.9473
rs7656342	4	9818116	UnclassifiedPorphyromonadaceae	Porphyromonadaceae	NA	NA	Wang	2029	A	G	G	0.62	0.38	0.39	0.0682836	2.8e-09	A	G	G	0.65173	0.34827	Cerebral infarction and TIA	9341	413067	0.997433	0.964085	1.03193	-0.00257005	0.0173496	0.882238
rs1346183	4	37115329	k__Bacteria; p__Firmicutes; c__Clostridia; o__Clostridiales; f__Ruminococcaceae; g__Faecalibacterium; s__prausnitzii	Ruminococcaceae	Faecalibacterium	Faecalibacterium prausnitzii	Goodrich	2139	C	T	C	0.105	0.105	-0.0983	0.0177	2.7973e-08	C	T	C	0.12323	0.12323	Cerebral infarction and TIA	9341	413067	0.99022	0.941549	1.04141	-0.0098	0.0257	0.702302
rs62409631	4	45127498	Butyricimonas_paravirosa	Odoribacteraceae	Butyricimonas	Butyricimonas paravirosa	Scepanovic	858	G	T	G	0.0699588	0.0699588	0.485613	0.0819204	1.06611e-08	G	T	G	0.059055	0.059055	Cerebral infarction and TIA	9341	413067	0.982789	0.918707	1.05134	-0.0173604	0.0344016	0.613813
rs4485851	4	68189079	Clostridium_xylanovorans	Clostridiaceae	Clostridium	Clostridium xylanovorans	Scepanovic	858	G	C	G	0.0642857	0.0642857	0.57207	0.097376	1.67976e-08	C	G	G	0.927119	0.072881	Cerebral infarction and TIA	9341	413067	1.03512	0.969873	1.10477	0.0345219	0.0332207	0.298726
rs11724031	4	77462778	Marinilabiliaceaefamily	Marinilabiliaceae	NA	NA	Wang	2029	G	A	A	0.89	0.11	-0.97	0.158671	2.44e-10	A	G	A	0.011267	0.011267	Cerebral infarction and TIA	9341	413067	0.958559	0.779379	1.17893	-0.0423236	0.105579	0.688513
rs3775467	4	90832608	k__Bacteria.p__Firmicutes.c__Bacilli.o__Lactobacillales.f__Leuconostocaceae.g__Weissella	Leuconostocaeae	Weissella	NA	Turpin	1098	A	C	A	0.07	0.07	-0.526	0.088	2.44e-09	A	C	A	0.077426	0.077426	Cerebral infarction and TIA	9341	413067	0.948897	0.891217	1.01031	-0.0524551	0.0319959	0.101123
rs62307736	4	96806297	Coprococcus_comes	Lachnospiraceae	Coprococcus	Coprococcus comes	Scepanovic	858	T	A	T	0.0733662	0.0733662	-0.277483	0.045809	2.12005e-09	T	A	T	0.079847	0.079847	Cerebral infarction and TIA	9341	413067	1.00231	0.940929	1.0677	0.00230807	0.0322426	0.942933
rs2866194	4	101100658	k__Bacteria; p__Bacteroidetes; c__Bacteroidia; o__Bacteroidales; f__Bacteroidaceae; g__Bacteroides; s__	Bacteroidaceae	Bacteroides	NA	Goodrich	2139	G	A	G	0.288	0.288	-0.38	0.0692	3.98919e-08	A	G	G	0.69382	0.30618	Cerebral infarction and TIA	9341	413067	0.989771	0.956049	1.02468	-0.0103	0.0177	0.560995
rs6534322	4	122695318	k__Bacteria.p__Proteobacteria.c__Gammaproteobacteria.o__Pseudomonadales.f__Moraxellaceae.g__Acinetobacter	Moraxellaceae	Acinetobacter	NA	Turpin	1098	A	C	A	0.06	0.06	-0.346	0.059	3.47e-09	A	C	A	0.066321	0.066321	Cerebral infarction and TIA	9341	413067	0.986487	0.922063	1.05541	-0.0136047	0.0344577	0.692973
rs17421787	4	131499569	Erysipelotrichaceaefamily	Erysipelotrichaceae	NA	NA	Wang	2029	C	G	G	0.91	0.09	-0.3	0.0570335	3.6e-08	G	C	G	0.08926	0.08926	Cerebral infarction and TIA	9341	413067	0.954086	0.900847	1.01047	-0.0470014	0.0292952	0.108625
rs112580639	4	151979112	Clostridium_propionicum	Clostridiaceae	Clostridium	Clostridium propionicum	Scepanovic	858	C	G	C	0.167683	0.167683	0.290386	0.0502015	3.72103e-08	C	G	C	0.16631	0.16631	Cerebral infarction and TIA	9341	413067	1.0064	0.96386	1.05082	0.00637963	0.0220353	0.772184
rs13115105	4	182839920	Gordonibacter_pamelaeae	Coriobacteriaceae	Gordonibacter	Gordonibacter pamelaeae	Scepanovic	858	G	A	G	0.1875	0.1875	0.474767	0.0776307	2.92232e-08	G	A	G	0.14345	0.14345	Cerebral infarction and TIA	9341	413067	0.989345	0.945387	1.03535	-0.010712	0.0231881	0.644108
rs4862016	4	182874049	Gordonibacter	Coriobacteriaceae	Gordonibacter	NA	Scepanovic	858	G	A	G	0.152778	0.152778	0.466726	0.0702725	1.44981e-09	G	A	G	0.14851	0.14851	Cerebral infarction and TIA	9341	413067	0.989621	0.945574	1.03572	-0.0104329	0.0232296	0.653344
rs16901246	5	11089822	k__Bacteria_p__Bacteroidetes_c__Bacteroidia_o__Bacteroidales_f__.Barnesiellaceae	Barnesiellaceae	NA	NA	Turpin	1098	T	G	T	0.11	0.11	0.967	0.147	5.34e-11	T	G	T	0.10685	0.10685	Cerebral infarction and TIA	9341	413067	1.02433	0.973032	1.07834	0.0240418	0.0262145	0.35908
rs1826812	5	18599038	k__Bacteria_p__Firmicutes_c__Clostridia_o__Clostridiales_f__Lachnospiraceae_g__Pseudobutyrivibrio	Lachnospiraceae	Pseudobutyrivibrio	NA	Turpin	1098	T	C	T	0.05	0.05	-0.81	0.139	5.06e-09	T	C	T	0.06169	0.06169	Cerebral infarction and TIA	9341	413067	1.00638	0.938216	1.07949	0.00635896	0.0357828	0.858951
rs35028939	5	29480742	Acidaminococcaceae	Acidaminococcaceae	NA	NA	Scepanovic	858	A	G	A	0.0669856	0.0669856	-0.520748	0.0881328	5.6773e-09	A	G	A	0.078616	0.078616	Cerebral infarction and TIA	9341	413067	1.0075	0.950739	1.06764	0.00746983	0.0295844	0.80066
rs34869836	5	42220431	k__Bacteria_p__Firmicutes_c__Clostridia_o__SHA.98	NA	NA	NA	Turpin	1098	A	T	A	0.32	0.32	0.396	0.07	1.41e-08	T	A	A	0.66846	0.33154	Cerebral infarction and TIA	9341	413067	0.986683	0.95385	1.02065	-0.0134065	0.0172664	0.437485
rs9291879	5	66526209	UnclassifiedPorphyromonadaceae	Porphyromonadaceae	NA	NA	Wang	2029	C	T	T	0.86	0.14	-0.58	0.10224	3.51e-09	T	C	T	0.14524	0.14524	Cerebral infarction and TIA	9341	413067	1.02792	0.980547	1.07759	0.0275416	0.0240747	0.25262
rs147264981	5	90301196	k__Bacteria.p__Firmicutes.c__Clostridia.o__Clostridiales.f__Veillonellaceae.g__Acidaminococcus	Veillonellaceae	Acidaminococcus	NA	Turpin	1098	TA	T	TA	0.05	0.05	-2.2	0.354	4.9e-10	TA	T	TA	0.056594	0.056594	Cerebral infarction and TIA	9341	413067	1.00465	0.931147	1.08396	0.0046402	0.0387644	0.904719
rs10058249	5	107323372	k__Bacteria.p__Firmicutes.c__Clostridia.o__Clostridiales.f__Lachnospiraceae.g__Roseburia	Lachnospiraceae	Roseburia	NA	Turpin	1098	A	G	A	0.14	0.14	0.342	0.058	3.65e-09	A	G	A	0.13022	0.13022	Cerebral infarction and TIA	9341	413067	1.00521	0.958669	1.05401	0.00519752	0.024187	0.829854
rs6893213	5	110198114	Clostridium_IV	Clostridiaceae	Clostridium	Clostridium IV	Scepanovic	858	T	C	T	0.0868298	0.0868298	-0.223233	0.0402573	3.9159e-08	T	C	T	0.08014	0.08014	Cerebral infarction and TIA	9341	413067	1.02483	0.965877	1.08738	0.0245253	0.0302267	0.417149
rs4410636	5	112935406	Eubacterium_ruminantium	Eubacteriaceae	Eubacterium	Eubacterium ruminantium	Scepanovic	858	T	A	T	0.103672	0.103672	-0.503191	0.0887504	2.53212e-08	T	A	T	0.10845	0.10845	Cerebral infarction and TIA	9341	413067	1.02403	0.973051	1.07769	0.0237501	0.0260555	0.362021
rs34676687	5	116792670	Blautia_glucerasea	Lachnospiraceae	Blautia	Blautia glucerasea	Scepanovic	858	G	A	G	0.0458716	0.0458716	0.900752	0.150255	2.91328e-08	G	A	G	0.062223	0.062223	Cerebral infarction and TIA	9341	413067	0.963955	0.901491	1.03075	-0.0367108	0.0341809	0.282817
rs331083	5	127767103	Ruminococcus_flavefaciens	Ruminococcaceae	Ruminococcus	Ruminococcus flavefaciens	Scepanovic	858	T	C	T	0.383333	0.383333	-0.499338	0.0795696	6.22243e-09	C	T	T	0.57744	0.42256	Cerebral infarction and TIA	9341	413067	1.02612	0.993479	1.05982	0.0257802	0.0164911	0.117987
rs249733	5	141887906	OTU10032unclassifiedEnterobacteriaceae	Enterobacteriaceae	NA	NA	Wang	2029	T	C	C	0.66	0.34	-0.65	0.108217	4.74e-10	C	T	C	0.36763	0.36763	Cerebral infarction and TIA	9341	413067	1.03514	1.00134	1.07007	0.0345345	0.0169356	0.0414333
rs113045860	5	160455937	k__Bacteria.p__Actinobacteria.c__Actinobacteria.o__Actinomycetales.f__Micrococcaceae	Micrococcaceae	NA	NA	Turpin	1098	G	A	G	0.06	0.06	-0.461	0.073	2.29e-10	G	A	G	0.063972	0.063972	Cerebral infarction and TIA	9341	413067	1.00933	0.947191	1.07555	0.00928842	0.0324201	0.774494
rs10055309	5	168430327	k__Bacteria.p__Firmicutes.c__Clostridia.o__Clostridiales.f__Clostridiaceae.g__	Clostridiaceae	NA	NA	Goodrich	2139	C	T	C	0.059	0.059	0.353	0.0617	1.05755e-08	C	T	C	0.06215	0.06215	Cerebral infarction and TIA	9341	413067	1.07938	1.01085	1.15257	0.0764	0.0335	0.0224691
rs72848121	5	171960412	Actinobacteria	NA	NA	NA	Scepanovic	858	G	C	G	0.106538	0.106538	0.315582	0.0561744	2.64607e-08	G	C	G	0.099119	0.099119	Cerebral infarction and TIA	9341	413067	1.01556	0.961586	1.07256	0.0154381	0.0278618	0.579514
rs138041673	6	23943584	k__Bacteria.p__Proteobacteria.c__Gammaproteobacteria.o__Pasteurellales.f__Pasteurellaceae.g__Aggregatibacter	Pasteurellaceae	Aggregatibacter	NA	Turpin	1098	T	TTCA	T	0.09	0.09	-0.861	0.153	1.77e-08	TTCA	T	T	0.900431	0.099569	Cerebral infarction and TIA	9341	413067	0.999352	0.946735	1.05489	-0.000648382	0.0275958	0.981255
rs2269706	6	30652872	k__Bacteria; p__Firmicutes; c__Clostridia; o__Clostridiales; f__; g__; s__	NA	NA	NA	Goodrich	2139	A	G	A	0.067	0.067	2.09	0.376	2.72086e-08	A	G	A	0.074654	0.074654	Cerebral infarction and TIA	9341	413067	0.979687	0.918482	1.04497	-0.0205	0.0329	0.532949
rs5877666	6	80338468	k__Bacteria_p__Firmicutes_c__Bacilli_o__Lactobacillales_f__Lactobacillaceae_g__Lactobacillus	Lactobacillaceae	Lactobacillus	NA	Turpin	1098	GA	G	GA	0.06	0.06	-0.792	0.135	4.96e-09	GA	G	GA	0.068111	0.068111	Cerebral infarction and TIA	9341	413067	1.00576	0.942231	1.07358	0.00574528	0.0332906	0.862982
rs4548017	6	98399521	k__Archaea|p__Euryarchaeota|c__Methanobacteria|o__Methanobacteriales|f__Methanobacteriaceae	Methanobacteriaceae	NA	NA	Bonder	984	A	G	A	Minor allele	NA	0.210563	0.0372248	1.54581e-08	G	A	A	0.60662	0.39338	Cerebral infarction and TIA	9341	413067	1.00852	0.976116	1.04199	0.0085	0.0167	0.610738
rs6941322	6	113952266	Deltaproteobacteria	NA	NA	NA	Scepanovic	858	T	C	T	0.452233	0.452233	0.168279	0.0301426	3.24035e-08	C	T	T	0.55666	0.44334	Cerebral infarction and TIA	9341	413067	0.971954	0.941354	1.00355	-0.028447	0.0163208	0.0813364
rs7782745	7	12127071	k__Bacteria_p__Firmicutes_c__Clostridia_o__Clostridiales_f__Veillonellaceae_g__Megamonas	Veillonellaceae	Megamonas	NA	Turpin	1098	T	C	T	0.05	0.05	-1.436	0.235	9.9e-10	T	C	T	0.056537	0.056537	Cerebral infarction and TIA	9341	413067	0.948044	0.88007	1.02127	-0.0533545	0.0379587	0.159844
rs17739409	7	21281203	k__Bacteria.p__Firmicutes.c__Clostridia.o__Clostridiales.f__Veillonellaceae.g__Acidaminococcus	Veillonellaceae	Acidaminococcus	NA	Turpin	1098	C	T	C	0.08	0.08	-1.667	0.274	1.14e-09	C	T	C	0.10433	0.10433	Cerebral infarction and TIA	9341	413067	1.01337	0.9619	1.06759	0.0132807	0.0265948	0.617517
rs74997447	7	38465243	k__Bacteria.p__Lentisphaerae	NA	NA	NA	Turpin	1098	T	C	T	0.06	0.06	1.302	0.222	4.68e-09	T	C	T	0.057252	0.057252	Cerebral infarction and TIA	9341	413067	1.02662	0.958225	1.09991	0.0262756	0.0351779	0.455103
rs17661843	7	48403751	UnclassifiedAcidaminococcaceae	Acidaminococcaceae	NA	NA	Wang	2029	T	C	C	0.87	0.13	-1.4	0.189491	3.72e-14	C	T	C	0.12239	0.12239	Cerebral infarction and TIA	9341	413067	1.02206	0.973812	1.07269	0.0218164	0.0246703	0.376524
rs4628206	7	82497343	k__Bacteria; p__Bacteroidetes; c__Bacteroidia; o__Bacteroidales; f__Bacteroidaceae; g__Bacteroides; s__	Bacteroidaceae	Bacteroides	NA	Goodrich	2139	T	A	T	0.143	0.143	-55.4	10.1	4.13122e-08	A	T	T	0.83509	0.16491	Cerebral infarction and TIA	9341	413067	1.04581	1.00059	1.09308	0.0448	0.0226	0.047027
7:96414393_GT_G	7	96414393	k__Bacteria_p__Bacteroidetes_c__Bacteroidia_o__Bacteroidales_f__.Odoribacteraceae	Odoribacteraceae	NA	NA	Turpin	1098	G	GT	G	0.06	0.06	0.542	0.098	2.93e-08	G	GT	G	0.06677	0.06677	Cerebral infarction and TIA	9341	413067	1.01091	0.948574	1.07734	0.0108502	0.0324725	0.738279
rs10233359	7	113328435	k__Bacteria.p__Firmicutes.c__Clostridia.o__Clostridiales.f__Lachnospiraceae.g__Anaerostipes	Lachnospiraceae	Anaerostipes	NA	Goodrich	2139	A	G	A	0.075	0.075	-0.211	0.0359	4.16666e-09	A	G	A	0.093625	0.093625	Cerebral infarction and TIA	9341	413067	0.987532	0.931774	1.04663	-0.0125	0.0297	0.672222
rs11769603	7	144646077	Ruminococcus_gnavus	Ruminococcaceae	Ruminococcus	Ruminococcus gnavus	Scepanovic	858	C	T	C	0.0749319	0.0749319	0.529703	0.0927079	2.3064e-08	C	T	C	0.072359	0.072359	Cerebral infarction and TIA	9341	413067	1.05919	0.993541	1.12917	0.0575024	0.0326442	0.0781555
rs2710119	7	147603625	Actinobacteriia	NA	NA	NA	Scepanovic	858	T	C	T	0.34596	0.34596	0.223168	0.0382684	8.00574e-09	C	T	T	0.63799	0.36201	Cerebral infarction and TIA	9341	413067	1.02647	0.992777	1.06131	0.0261295	0.0170302	0.124955
rs10229688	7	147661356	k__Bacteria; p__Firmicutes; c__Clostridia; o__Clostridiales; f__Lachnospiraceae; g__; s__	Lachnospiraceae	NA	NA	Goodrich	2139	G	A	G	0.064	0.064	-3.15	0.577	4.78091e-08	G	A	G	0.061111	0.061111	Cerebral infarction and TIA	9341	413067	1.01115	0.942805	1.08445	0.0111	0.0357	0.756184
rs10112815	8	55244463	k__Bacteria_p__Firmicutes_c__Clostridia_o__Clostridiales_f__Veillonellaceae_g__Megamonas	Veillonellaceae	Megamonas	NA	Turpin	1098	G	A	G	0.09	0.09	-1.319	0.238	2.86e-08	G	A	G	0.093638	0.093638	Cerebral infarction and TIA	9341	413067	0.969441	0.91659	1.02534	-0.0310353	0.0286021	0.277891
rs13276516	8	56590544	OTU10032unclassifiedEnterobacteriaceae	Enterobacteriaceae	NA	NA	Wang	2029	A	G	G	0.61	0.39	-0.61	0.109041	5.54e-09	G	A	G	0.41743	0.41743	Cerebral infarction and TIA	9341	413067	1.02185	0.989201	1.05557	0.0216105	0.0165654	0.192045
rs13249293	8	64277954	k__Bacteria_p__Proteobacteria_c__Deltaproteobacteria_o__Desulfovibrionales_f__Desulfovibrionaceae_g__Desulfovibrio	Desulfovibrionaceae	Desulfovibrio	NA	Turpin	1098	C	G	C	0.06	0.06	1.65	0.269	9.19e-10	C	G	C	0.056124	0.056124	Cerebral infarction and TIA	9341	413067	0.983605	0.917519	1.05445	-0.0165312	0.0354851	0.641314
rs1450758	8	111058713	k__Bacteria.p__Firmicutes.c__Clostridia.o__Clostridiales.f__Veillonellaceae.g__Acidaminococcus	Veillonellaceae	Acidaminococcus	NA	Turpin	1098	G	T	G	0.19	0.19	-8.838	1.09	5.55e-16	T	G	G	0.80367	0.19633	Cerebral infarction and TIA	9341	413067	1.00596	0.966511	1.04701	0.00593804	0.0204085	0.771082
rs12549623	8	139876238	Lentisphaerae	NA	NA	NA	Scepanovic	858	T	C	T	0.0285714	0.0285714	0.736448	0.116426	6.96733e-09	T	C	T	0.055249	0.055249	Cerebral infarction and TIA	9341	413067	0.961408	0.89351	1.03446	-0.0393567	0.0373679	0.292239
rs2318350	8	139927016	OTU10032unclassifiedEnterobacteriaceaeSpecies-levelOTU	Enterobacteriaceae	NA	NA	Wang	2029	T	C	C	0.91	0.09	-1.15	0.202958	3.65e-09	T	C	C	0.922557	0.077443	Cerebral infarction and TIA	9341	413067	0.993389	0.934854	1.05559	-0.00663314	0.0309855	0.830491
rs10964681	9	2083010	Peptoniphilus	Peptoniphilaceae	Peptoniphilus	NA	Scepanovic	858	A	C	A	0.0401786	0.0401786	0.83012	0.136143	1.70379e-08	A	C	A	0.076727	0.076727	Cerebral infarction and TIA	9341	413067	0.940096	0.884539	0.999143	-0.0617732	0.0310794	0.0468567
rs1926379	9	7344034	Eubacterium_ruminantium	Eubacteriaceae	Eubacterium	Eubacterium ruminantium	Scepanovic	858	A	G	A	0.0593952	0.0593952	-0.672723	0.117617	1.92749e-08	A	G	A	0.067315	0.067315	Cerebral infarction and TIA	9341	413067	0.993386	0.929764	1.06136	-0.0066357	0.0337696	0.844219
rs10977524	9	9139754	Butyricicoccus_pullicaecorum	Clostridiaceae	Butyricicoccus	Butyricicoccus pullicaecorum	Scepanovic	858	T	C	T	0.131179	0.131179	0.302611	0.0500965	5.31254e-09	T	C	T	0.15312	0.15312	Cerebral infarction and TIA	9341	413067	0.999471	0.955111	1.04589	-0.000529044	0.0231628	0.981778
rs508259	9	14437476	k__Bacteria; p__Bacteroidetes; c__Bacteroidia; o__Bacteroidales; f__Bacteroidaceae; g__Bacteroides; s__	Bacteroidaceae	Bacteroides	NA	Goodrich	2139	C	T	C	0.095	0.095	-1.27	0.228	2.54483e-08	T	C	C	0.89634	0.10366	Cerebral infarction and TIA	9341	413067	1.05495	0.999785	1.11317	0.0535	0.0274	0.0509179
rs10813078	9	29411625	k__Bacteria|p__Firmicutes|c__Clostridia|o__Clostridiales|f__Lachnospiraceae|g__Blautia	Lachnospiraceae	Blautia	NA	Bonder	984	G	A	G	Minor allele	NA	0.157695	0.0277587	1.34066e-08	G	A	G	0.46227	0.46227	Cerebral infarction and TIA	9341	413067	1.00169	0.970062	1.03436	0.0034	0.0076	0.917673
rs10969143	9	29414371	k__Bacteria|p__Firmicutes|c__Clostridia|o__Clostridiales|f__Lachnospiraceae|g__Blautia|s__Ruminococcus_obeum	Lachnospiraceae	Blautia	Ruminococcus obeum	Bonder	984	A	G	A	Minor allele	NA	0.135933	0.0245746	3.17685e-08	A	G	A	0.46483	0.46483	Cerebral infarction and TIA	9341	413067	1.00028	0.968749	1.03284	0.0003	0.0163	0.986233
rs17085775	9	71167878	OTU10032unclassifiedEnterobacteriaceae	Enterobacteriaceae	NA	NA	Wang	2029	C	T	T	0.9	0.1	-1.03	0.1921	2.06e-08	T	C	T	0.092555	0.092555	Cerebral infarction and TIA	9341	413067	1.01159	0.957762	1.06845	0.0115246	0.0278983	0.67954
rs112294212	9	116185117	k__Bacteria.p__Firmicutes.c__Erysipelotrichi.o__Erysipelotrichales.f__Erysipelotrichaceae.g__Clostridium	Clostridiaceae	Clostridium	NA	Turpin	1098	T	G	T	0.05	0.05	-0.822	0.143	8.39e-09	T	G	T	0.057269	0.057269	Cerebral infarction and TIA	9341	413067	0.997197	0.930765	1.06837	-0.00280646	0.0351743	0.936406
rs10818073	9	120467576	k__Bacteria_p__Firmicutes_c__Clostridia_o__SHA.98	NA	NA	NA	Turpin	1098	T	C	T	0.05	0.05	0.543	0.098	2.56e-08	T	C	T	0.059675	0.059675	Cerebral infarction and TIA	9341	413067	1.01603	0.95098	1.08553	0.0159047	0.0337588	0.63755
rs7083345	10	7031144	Lactobacillalesorder	NA	Lactobacillalesorder	Lactobacillalesorder	Wang	2029	T	C	T	0.32	0.32	0.24	0.0420603	2.89e-09	T	C	T	0.29383	0.29383	Cerebral infarction and TIA	9341	413067	0.999456	0.965128	1.035	-0.000544414	0.0178317	0.975644
rs1889714	10	29388639	k__Bacteria|p__Firmicutes|c__Negativicutes|o__Selenomonadales|f__Veillonellaceae|g__Dialister|s__Dialister_invisus	Veillonellaceae	Dialister	Dialister invisus	Bonder	984	A	G	A	Minor allele	NA	-0.205984	0.0353352	5.55604e-09	A	G	A	0.16686	0.16686	Cerebral infarction and TIA	9341	413067	0.983811	0.942464	1.02697	-0.0163	0.0219	0.456227
rs2790205	10	60071848	Clostridium_xylanovorans	Clostridiaceae	Clostridium	Clostridium xylanovorans	Scepanovic	858	A	G	A	0.0380952	0.0380952	0.723325	0.120823	9.39221e-09	A	G	A	0.06065	0.06065	Cerebral infarction and TIA	9341	413067	0.962061	0.894625	1.03458	-0.0386775	0.0370781	0.296886
rs7899016	10	71870981	k__Bacteria.p__Firmicutes.c__Clostridia.o__Clostridiales.f__Veillonellaceae.g__Acidaminococcus	Veillonellaceae	Acidaminococcus	NA	Turpin	1098	T	C	T	0.05	0.05	-2.07	0.3	4.97e-12	T	C	T	0.061545	0.061545	Cerebral infarction and TIA	9341	413067	1.01488	0.945875	1.08892	0.0147719	0.0359271	0.680952
rs9421681	10	82453481	k__Bacteria_p__Cyanobacteria_c__4C0d.2_o__YS2	NA	NA	NA	Turpin	1098	T	C	T	0.44	0.44	0.906	0.158	1.07e-08	T	C	T	0.41991	0.41991	Cerebral infarction and TIA	9341	413067	1.01276	0.980745	1.04582	0.0126812	0.0163897	0.439088
rs11188353	10	97301978	k__Bacteria.p__Firmicutes.c__Bacilli.o__Lactobacillales.f__Leuconostocaceae.g__Leuconostoc	Leuconostocaeae	Leuconostoc	NA	Turpin	1098	T	C	T	0.21	0.21	-0.377	0.066	1.04e-08	T	C	T	0.2123	0.2123	Cerebral infarction and TIA	9341	413067	0.966769	0.928894	1.00619	-0.0337956	0.0203901	0.0974285
rs11236806	11	76322252	k__Bacteria_p__Firmicutes_c__Bacilli_o__Lactobacillales_f__Streptococcaceae_g__Lactococcus	Streptococcaceae	Lactococcus	NA	Turpin	1098	G	A	G	0.22	0.22	0.475	0.085	2.75e-08	G	A	G	0.22239	0.22239	Cerebral infarction and TIA	9341	413067	0.978157	0.941035	1.01674	-0.0220854	0.0197397	0.263214
rs16913594	11	87905990	k__Bacteria|p__Bacteroidetes|c__Bacteroidia|o__Bacteroidales|f__Bacteroidaceae|g__Bacteroides|s__Bacteroides_xylanisolvens	Bacteroidaceae	Bacteroides	Bacteroides xylanisolvens	Bonder	984	C	T	C	Minor allele	NA	0.190375	0.0319104	2.43438e-09	C	T	C	0.083516	0.083516	Cerebral infarction and TIA	9341	413067	0.974711	0.919875	1.03282	-0.0256	0.0295	0.385923
rs17115310	11	113157283	k__Bacteria|p__Firmicutes|c__Negativicutes|o__Selenomonadales|f__Acidaminococcaceae	Acidaminococcaceae	NA	NA	Bonder	984	G	C	G	Minor allele	NA	-0.257315	0.0465228	3.1841e-08	G	C	G	0.19681	0.19681	Cerebral infarction and TIA	9341	413067	1.00058	0.960916	1.04187	0.0006	0.0206	0.977763
rs61906997	11	114871319	Synergistaceae	Synergistaceae	NA	NA	Scepanovic	858	G	A	G	0.240196	0.240196	0.290536	0.050447	1.67566e-08	G	A	G	0.24652	0.24652	Cerebral infarction and TIA	9341	413067	0.980102	0.944532	1.01701	-0.0200989	0.0188605	0.286575
rs7113056	11	122098543	Lactobacillalesorder	NA	NA	NA	Wang	2029	C	T	T	0.91	0.09	-0.5	0.0696204	1.72e-13	T	C	T	0.10115	0.10115	Cerebral infarction and TIA	9341	413067	0.986884	0.9345	1.0422	-0.0132032	0.0278266	0.635156
rs2282644	11	123598941	k__Bacteria; p__Bacteroidetes; c__Bacteroidia; o__Bacteroidales; f__Bacteroidaceae; g__Bacteroides; s__	Bacteroidaceae	Bacteroides	NA	Goodrich	2139	C	T	C	0.267	0.267	3.38	0.644	3.69407e-08	C	T	C	0.27634	0.27634	Cerebral infarction and TIA	9341	413067	1.00621	0.971047	1.04264	0.0062	0.0181	0.733054
rs479105	12	3382563	Bacilliclass	NA	NA	NA	Wang	2029	T	C	T	0.41	0.41	-0.22	0.0403145	1.21e-08	T	C	T	0.3725	0.3725	Cerebral infarction and TIA	9341	413067	0.959291	0.927852	0.991795	-0.0415606	0.017001	0.0145012
rs34330476	12	3665840	Eggerthella_sinensis	Coriobacteriaceae	Eggerthella	Eggerthella sinensis	Scepanovic	858	T	A	T	0.189873	0.189873	0.385467	0.0639766	1.19693e-08	T	A	T	0.15906	0.15906	Cerebral infarction and TIA	9341	413067	1.0141	0.969849	1.06037	0.0140034	0.0227644	0.53846
rs1009634	12	4779313	OTU10032unclassifiedEnterobacteriaceaeSpecies-levelOTU	Enterobacteriaceae	NA	NA	Wang	2029	G	A	A	0.96	0.04	-1.31	0.236013	7.12e-09	G	A	A	0.957226	0.042774	Cerebral infarction and TIA	9341	413067	1.03843	0.953299	1.13116	0.0377066	0.0436394	0.387562
12:13622839_GT_G	12	13622839	k__Bacteria.p__Firmicutes.c__Bacilli.o__Lactobacillales.f__Leuconostocaceae.g__Weissella	Leuconostocaeae	Weissella	NA	Turpin	1098	G	GT	G	0.1	0.1	-0.374	0.08	2.77e-06	G	GT	G	0.10664	0.10664	Cerebral infarction and TIA	9341	413067	0.951658	0.902782	1.00318	-0.0495498	0.0269001	0.065476
rs10743315	12	19469078	k__Bacteria|p__Firmicutes|c__Clostridia|o__Clostridiales|f__Lachnospiraceae|g__Lachnospiraceae_noname|s__Lachnospiraceae_bacterium_1_1_57FAA	Lachnospiraceae	Lachnospiraceae noname	Lachnospiraceae bacterium 1 1 57FAA	Bonder	984	A	G	A	Minor allele	NA	-0.207826	0.0366089	1.37077e-08	G	A	A	0.85194	0.14806	Cerebral infarction and TIA	9341	413067	0.983014	0.938014	1.03017	-0.0171	0.0239	0.473606
rs10748061	12	67276489	k__Bacteria_p__Firmicutes_c__Clostridia_o__Clostridiales_f__Ruminococcaceae	Ruminococcaceae	NA	NA	Turpin	1098	A	G	A	0.05	0.05	0.147	0.025	3.36e-09	G	A	G	0.069792	0.069792	Cerebral infarction and TIA	9341	413067	1.01761	0.955008	1.08431	0.0174538	0.0323924	0.590009
rs11608507	12	84247859	k__Bacteria_p__Firmicutes_c__Clostridia_o__Clostridiales_f__Veillonellaceae_g__Megamonas	Veillonellaceae	Megamonas	NA	Turpin	1098	T	A	T	0.22	0.22	-1.059	0.192	3.25e-08	T	A	T	0.21327	0.21327	Cerebral infarction and TIA	9341	413067	1.00115	0.963327	1.04046	0.0011512	0.01965	0.953282
rs7486170	12	92026382	k__Bacteria; p__Firmicutes; c__Clostridia; o__Clostridiales; f__Ruminococcaceae; g__Faecalibacterium; s__prausnitzii	Ruminococcaceae	Faecalibacterium	Faecalibacterium prausnitzii	Goodrich	2139	A	G	A	0.124	0.124	0.935	0.17	3.79791e-08	G	A	A	0.86725	0.13275	Cerebral infarction and TIA	9341	413067	1.02986	0.981744	1.08033	0.0294	0.0244	0.228129
rs11831423	12	92050203	k__Bacteria; p__Firmicutes; c__Clostridia; o__Clostridiales; f__Ruminococcaceae; g__; s__	Ruminococcaceae	NA	NA	Goodrich	2139	A	C	A	0.126	0.126	0.396	0.0706	2.03422e-08	A	C	A	0.13239	0.13239	Cerebral infarction and TIA	9341	413067	0.972273	0.926875	1.01989	-0.0281	0.0244	0.249081
rs2164064	12	95114036	Aestuariispira_insulae	Rhodospirillaceae	Aestuariispira	Aestuariispira insulae	Scepanovic	858	T	C	T	0.440633	0.440633	-0.30488	0.0519685	9.77865e-09	T	C	T	0.43138	0.43138	Cerebral infarction and TIA	9341	413067	0.996575	0.963978	1.03027	-0.00343123	0.0169672	0.839739
rs17806643	12	104558085	k__Bacteria_p__Firmicutes_c__Clostridia_o__Clostridiales_f__Veillonellaceae_g__Megamonas	Veillonellaceae	Megamonas	NA	Turpin	1098	G	A	G	0.15	0.15	-1.157	0.199	5.97e-09	G	A	G	0.16047	0.16047	Cerebral infarction and TIA	9341	413067	1.00611	0.963708	1.05038	0.00609423	0.0219701	0.781482
rs56169403	12	117155472	Blautia_stercoris	Lachnospiraceae	Blautia	Blautia stercoris	Scepanovic	858	T	C	T	0.0862069	0.0862069	0.186999	0.0304583	1.28814e-08	T	C	T	0.071167	0.071167	Cerebral infarction and TIA	9341	413067	1.01646	0.95469	1.08222	0.0163211	0.0319846	0.609855
rs36082470	13	19674718	k__Bacteria.p__Actinobacteria.c__Coriobacteriia.o__Coriobacteriales.f__Coriobacteriaceae.g__Slackia	Coriobacteriaceae	Slackia	NA	Turpin	1098	G	A	G	0.17	0.17	0.933	0.168	3e-08	G	A	G	0.18528	0.18528	Cerebral infarction and TIA	9341	413067	1.00934	0.968246	1.05217	0.00929253	0.021205	0.661224
rs10507725	13	66360155	k__Bacteria; p__Bacteroidetes; c__Bacteroidia; o__Bacteroidales; f__Bacteroidaceae; g__Bacteroides; s__	Bacteroidaceae	Bacteroides	NA	Goodrich	2139	A	C	A	0.089	0.089	43.2	7.88	4.19989e-08	A	C	A	0.08617	0.08617	Cerebral infarction and TIA	9341	413067	1.01481	0.957364	1.0757	0.0147	0.0297	0.620993
rs9541094	13	67967187	k__Bacteria.p__Lentisphaerae	NA	NA	NA	Turpin	1098	G	A	G	0.08	0.08	1.088	0.197	3.07e-08	A	G	G	0.91908	0.08092	Cerebral infarction and TIA	9341	413067	0.968617	0.910719	1.0302	-0.0318859	0.0314462	0.310591
rs4883972	13	75058481	k__Bacteria.p__Tenericutes.c__Mollicutes.o__RF39.f__.g__	NA	NA	NA	Goodrich	2139	G	C	G	0.438	0.438	-0.529	0.0959	3.46482e-08	G	C	G	0.43926	0.43926	Cerebral infarction and TIA	9341	413067	0.994473	0.962868	1.02711	-0.0055	0.0165	0.736597
rs9300430	13	98272902	Gammaproteobacteriaclass	NA	NA	NA	Wang	2029	C	T	T	0.94	0.06	-0.61	0.104441	1.3e-09	T	C	T	0.091662	0.091662	Cerebral infarction and TIA	9341	413067	1.04082	0.981907	1.10326	0.0400058	0.0297268	0.178373
rs9558805	13	107282972	k__Bacteria.p__Actinobacteria.c__Coriobacteriia.o__Coriobacteriales.f__Coriobacteriaceae.g__Atopobium	Coriobacteriaceae	Atopobium	NA	Turpin	1098	G	C	G	0.07	0.07	0.895	0.125	8.98e-13	G	C	G	0.062881	0.062881	Cerebral infarction and TIA	9341	413067	0.947119	0.880551	1.01872	-0.0543306	0.0371823	0.143962
rs16969363	13	107518823	Clostridium_xylanovorans	Clostridiaceae	Clostridium	Clostridium xylanovorans	Scepanovic	858	A	G	A	0.0452381	0.0452381	0.623441	0.108017	2.8543e-08	A	G	A	0.05988	0.05988	Cerebral infarction and TIA	9341	413067	1.05947	0.98947	1.13443	0.0577727	0.034877	0.097627
rs2293702	14	22001947	k__Bacteria; p__Firmicutes; c__Clostridia; o__Clostridiales; f__Lachnospiraceae; g__Coprococcus; s__	Lachnospiraceae	Coprococcus	NA	Goodrich	2139	T	C	T	0.477	0.477	0.078	0.0137	1.24512e-08	T	C	T	0.44865	0.44865	Cerebral infarction and TIA	9341	413067	0.981222	0.949148	1.01438	-0.019	0.017	0.263594
rs10148020	14	23956172	k__Bacteria; p__Firmicutes; c__Clostridia; o__Clostridiales; f__; g__; s__	NA	NA	NA	Goodrich	2139	G	C	G	0.065	0.065	3.06	0.552	2.96522e-08	G	C	G	0.067828	0.067828	Cerebral infarction and TIA	9341	413067	0.993507	0.931817	1.05928	-0.0065	0.0327	0.842127
rs4901725	14	57142910	k__Bacteria; p__Bacteroidetes; c__Bacteroidia; o__Bacteroidales; f__Bacteroidaceae; g__Bacteroides; s__	Bacteroidaceae	Bacteroides	NA	Goodrich	2139	C	T	C	0.355	0.355	-0.316	0.0564	2.10872e-08	T	C	C	0.62573	0.37427	Cerebral infarction and TIA	9341	413067	1.034	1.00006	1.06909	0.0334	0.017	0.0495819
rs9323326	14	58526818	Proteobacteriaphylum	NA	NA	NA	Wang	2029	A	G	A	0.36	0.36	-0.21	0.0355567	8.76e-10	A	G	A	0.36497	0.36497	Cerebral infarction and TIA	9341	413067	0.982907	0.950768	1.01613	-0.0172404	0.0169614	0.309418
rs986417	14	60858761	UnclassifiedAcidaminococcaceae	Acidaminococcaceae	NA	NA	Wang	2029	C	T	T	0.94	0.06	-1.4	0.244664	2.63e-09	T	C	T	0.092282	0.092282	Cerebral infarction and TIA	9341	413067	0.976931	0.922315	1.03478	-0.0233388	0.0293517	0.426531
rs1088670	14	62003902	Lentisphaerae	NA	NA	NA	Scepanovic	858	C	T	C	0.119048	0.119048	0.445148	0.075021	4.18873e-08	T	C	C	0.86378	0.13622	Cerebral infarction and TIA	9341	413067	1.06017	1.00906	1.11386	0.058427	0.025207	0.0204554
rs12888449	14	82067691	Clostridium_celerecrescens	Clostridiaceae	Clostridium	Clostridium celerecrescens	Scepanovic	858	C	T	C	0.273179	0.273179	-0.229328	0.0414763	4.80636e-08	C	T	C	0.28092	0.28092	Cerebral infarction and TIA	9341	413067	1.00656	0.971755	1.04261	0.0065385	0.0179543	0.715728
rs11626933	14	90754311	UnclassifiedErysipelotrichaceae	NA	NA	NA	Wang	2029	G	A	G	0.32	0.32	-0.24	0.0445837	1.83e-08	G	A	G	0.29302	0.29302	Cerebral infarction and TIA	9341	413067	1.02852	0.99314	1.06516	0.0281199	0.0178591	0.115362
rs1299403	14	90970215	Erysipelothrix	Erysipelotrichaceae	Erysipelothrix	NA	Scepanovic	858	A	G	A	0.382022	0.382022	0.406307	0.067234	3.88016e-08	A	G	A	0.39588	0.39588	Cerebral infarction and TIA	9341	413067	0.988133	0.956569	1.02074	-0.0119384	0.0165632	0.471044
rs10148302	14	92611999	k__Bacteria_p__Firmicutes_c__Bacilli_o__Lactobacillales_f__Streptococcaceae_g__Lactococcus	Streptococcaceae	Lactococcus	NA	Turpin	1098	G	C	G	0.22	0.22	-0.494	0.081	8.23e-10	G	C	G	0.23756	0.23756	Cerebral infarction and TIA	9341	413067	1.00506	0.967658	1.04391	0.00504888	0.0193496	0.794147
rs12442649	15	37973538	OTU15355DialisterSpecies-levelOTU	Veillonellaceae	Dialister	NA	Wang	2029	G	A	A	0.93	0.07	-1.49	0.283591	3.72e-08	A	G	A	0.09281	0.09281	Cerebral infarction and TIA	9341	413067	1.00557	0.950307	1.06404	0.00555345	0.0288388	0.847297
rs35275482	15	60082898	Enterobacteriaceaefamily	Enterobacteriaceae	NA	NA	Wang	2029	C	A	A	0.8	0.2	-0.54	0.0842881	3.72e-11	A	C	A	0.17243	0.17243	Cerebral infarction and TIA	9341	413067	0.987413	0.946315	1.0303	-0.0126668	0.0216904	0.559233
rs730589	15	64194173	k__Bacteria; p__Firmicutes; c__Clostridia; o__Clostridiales; f__Ruminococcaceae; g__; s__	Ruminococcaceae	NA	NA	Goodrich	2139	T	G	T	0.337	0.337	-1.2	0.21	1.10166e-08	T	G	T	0.32664	0.32664	Cerebral infarction and TIA	9341	413067	0.975805	0.94341	1.00931	-0.0245	0.0172	0.155047
rs140159717	15	73765586	Clostridium_xylanovorans	Clostridiaceae	Clostridium	Clostridium xylanovorans	Scepanovic	858	T	C	T	0.0642857	0.0642857	0.507085	0.0867426	1.95087e-08	T	C	T	0.080419	0.080419	Cerebral infarction and TIA	9341	413067	0.970403	0.913098	1.0313	-0.0300438	0.0310551	0.333327
rs285712	15	93126004	Acidaminococcus	Acidaminococcaceae	Acidaminococcus	NA	Scepanovic	858	T	C	T	0.317992	0.317992	-0.481	0.0850975	4.56586e-08	C	T	T	0.66741	0.33259	Cerebral infarction and TIA	9341	413067	0.994833	0.961902	1.02889	-0.00518028	0.0171747	0.76294
rs4777927	15	94142630	k__Bacteria; p__Bacteroidetes; c__Bacteroidia; o__Bacteroidales; f__Bacteroidaceae; g__Bacteroides; s__	Bacteroidaceae	Bacteroides	NA	Goodrich	2139	T	C	T	0.336	0.336	1.25	0.222	1.79552e-08	C	T	T	0.66419	0.33581	Cerebral infarction and TIA	9341	413067	0.980344	0.9476	1.01422	-0.0199	0.0173	0.252048
rs8048623	16	18958515	Eubacterium_eligens	Eubacteriaceae	Eubacterium	Eubacterium eligens	Scepanovic	858	T	C	T	0.451981	0.451981	0.167614	0.0304379	4.87715e-08	C	T	T	0.55547	0.44453	Cerebral infarction and TIA	9341	413067	0.974569	0.943844	1.00629	-0.0257603	0.0163441	0.114998
rs12149695	16	27281429	OTU10032unclassifiedEnterobacteriaceae	Enterobacteriaceae	NA	NA	Wang	2029	A	T	T	0.56	0.44	0.61	0.105457	1.82e-09	A	T	T	0.52669	0.47331	Cerebral infarction and TIA	9341	413067	1.01231	0.980584	1.04505	0.0122307	0.0162437	0.45148
rs1362404	16	52007176	Lactobacillalesorder	NA	NA	NA	Wang	2029	T	G	G	0.64	0.36	0.23	0.0424999	1.56e-08	T	G	G	0.63323	0.36677	Cerebral infarction and TIA	9341	413067	1.00141	0.968847	1.03507	0.00140965	0.0168665	0.933393
rs76906435	17	15099895	k__Bacteria_p__Firmicutes_c__Bacilli_o__Lactobacillales_f__Lactobacillaceae_g__Lactobacillus	Lactobacillaceae	Lactobacillus	NA	Turpin	1098	C	T	C	0.08	0.08	-0.699	0.117	2.58e-09	C	T	C	0.081905	0.081905	Cerebral infarction and TIA	9341	413067	0.980164	0.923912	1.03984	-0.0200349	0.030155	0.506437
rs73314283	17	56001466	Murimonas_intestini	Lachnospiraceae	Murimonas	Murimonas intestini	Scepanovic	858	C	T	C	0.134615	0.134615	0.19865	0.0342364	1.43456e-08	C	T	C	0.13777	0.13777	Cerebral infarction and TIA	9341	413067	0.997434	0.952112	1.04491	-0.00256919	0.0237265	0.913771
rs2377005	17	76870293	Lentisphaeria, Victivallis_vadensis	Victivallaceae	Victivallis	Victivallis vadensis	Scepanovic	858	A	G	A	0.0576923	0.0576923	0.503077	0.0831163	2.49825e-08	G	A	A	0.922001	0.077999	Cerebral infarction and TIA	9341	413067	1.05303	0.990345	1.11968	0.0516714	0.0313129	0.0989096
rs62087474	18	9365869	Clostridium_xylanovorans	Clostridiaceae	Clostridium	Clostridium xylanovorans	Scepanovic	858	C	T	C	0.0761905	0.0761905	0.510622	0.0863986	1.39969e-08	C	T	C	0.088232	0.088232	Cerebral infarction and TIA	9341	413067	1.01339	0.958634	1.07127	0.0133009	0.0283404	0.638837
rs11877825	18	10566404	Erysipelotrichaceaefamily	Erysipelotrichaceae	NA	NA	Wang	2029	G	T	T	0.74	0.26	-0.27	0.0418688	2.82e-11	T	G	T	0.26431	0.26431	Cerebral infarction and TIA	9341	413067	0.992515	0.956753	1.02961	-0.00751305	0.0187227	0.688214
rs12457158	18	25848516	k__Bacteria_p__Proteobacteria_c__Deltaproteobacteria_o__Desulfovibrionales_f__Desulfovibrionaceae_g__Desulfovibrio	Desulfovibrionaceae	Desulfovibrio	NA	Turpin	1098	C	G	C	0.16	0.16	1.212	0.203	2.53e-09	C	G	C	0.17751	0.17751	Cerebral infarction and TIA	9341	413067	0.979726	0.939365	1.02182	-0.0204828	0.0214632	0.339922
rs12607607	18	39082090	k__Bacteria; p__Firmicutes; c__Clostridia; o__Clostridiales; f__Lachnospiraceae; g__Dorea; s__	Lachnospiraceae	Dorea	NA	Goodrich	2139	T	C	T	0.169	0.169	-0.63	0.114	3.27025e-08	T	C	T	0.169	0.169	Cerebral infarction and TIA	9341	413067	1.02458	0.982518	1.06845	0.0243	0.0214	0.256189
rs28473221	18	76714322	k__Bacteria.p__Firmicutes.c__Erysipelotrichi.o__Erysipelotrichales.f__Erysipelotrichaceae.g__.Eubacterium	Erysipelotrichaceae	Eubacterium	NA	Turpin	1098	G	A	G	0.12	0.12	-0.705	0.123	9.28e-09	G	A	G	0.11545	0.11545	Cerebral infarction and TIA	9341	413067	1.0224	0.971767	1.07567	0.0221526	0.025914	0.392635
rs144580419	19	7726338	Blautia_coccoides	Lachnospiraceae	Blautia	Blautia coccoides	Scepanovic	858	A	T	A	0.118519	0.118519	0.243752	0.0433928	4.88144e-08	A	T	A	0.11498	0.11498	Cerebral infarction and TIA	9341	413067	1.01062	0.961784	1.06194	0.0105647	0.0252704	0.6759
rs11880147	19	18042945	k__Bacteria; p__Firmicutes; c__Clostridia; o__Clostridiales; f__Lachnospiraceae; g__; s__	Lachnospiraceae	NA	NA	Goodrich	2139	G	A	G	0.197	0.197	5.21	0.933	2.34863e-08	G	A	G	0.19866	0.19866	Cerebral infarction and TIA	9341	413067	0.982455	0.943808	1.02268	-0.0177	0.0205	0.387302
rs115795847	19	28117024	k__Bacteria_p__Bacteroidetes_c__Bacteroidia_o__Bacteroidales_f__.Odoribacteraceae	Odoribacteraceae	NA	NA	Turpin	1098	T	C	T	0.06	0.06	0.638	0.113	1.61e-08	T	C	T	0.057877	0.057877	Cerebral infarction and TIA	9341	413067	1.00533	0.938316	1.07713	0.00531395	0.0351949	0.879987
rs12608949	19	31079973	Pelotomaculum	Peptococcaceae	Pelotomaculum	NA	Scepanovic	858	A	T	A	0.456278	0.456278	-0.213471	0.0383179	4.40666e-08	T	A	A	0.57218	0.42782	Cerebral infarction and TIA	9341	413067	0.990715	0.95882	1.02367	-0.00932812	0.016696	0.576363
rs148330122	19	38520324	Bacilliclass	NA	NA	NA	Wang	2029	C	T	T	0.95	0.05	-0.48	0.0822186	1.32e-09	T	C	T	0.062775	0.062775	Cerebral infarction and TIA	9341	413067	0.959799	0.898559	1.02521	-0.0410315	0.0336383	0.222546
rs4812383	20	35251962	Alistipes_shahii	Rikenellaceae	Alistipes	Alistipes shahii	Scepanovic	858	C	A	C	0.126354	0.126354	-0.243801	0.0436781	3.22828e-08	C	A	C	0.11481	0.11481	Cerebral infarction and TIA	9341	413067	0.968525	0.920203	1.01939	-0.0319807	0.0261125	0.220677
rs2071199	20	43030866	Bacilliclass	NA	NA	NA	Wang	2029	T	C	C	0.84	0.16	-0.32	0.0586861	1.24e-08	C	T	C	0.14099	0.14099	Cerebral infarction and TIA	9341	413067	0.984145	0.940045	1.03031	-0.0159824	0.0233904	0.494424
rs6012892	20	48909966	Lactivibrio_alcoholicus	Synergistaceae	Lactivibrio	Lactivibrio alcoholicus	Scepanovic	858	C	T	C	0.337989	0.337989	0.364139	0.0636361	4.47601e-08	T	C	C	0.66671	0.33329	Cerebral infarction and TIA	9341	413067	1.00476	0.971464	1.03919	0.00474442	0.0171917	0.782569
rs11905741	20	48910981	Lactivibrio_alcoholicus	Synergistaceae	Lactivibrio	Lactivibrio alcoholicus	Scepanovic	858	A	G	A	0.337989	0.337989	0.364139	0.0636361	4.47601e-08	G	A	A	0.66672	0.33328	Cerebral infarction and TIA	9341	413067	1.00493	0.971616	1.03938	0.00491606	0.0171993	0.775009
rs58368959	20	57681205	Clostridium_cellulolyticum	Clostridiaceae	Clostridium	Clostridium cellulolyticum	Scepanovic	858	G	T	G	0.0591216	0.0591216	0.35596	0.0603256	1.0019e-08	G	T	G	0.056024	0.056024	Cerebral infarction and TIA	9341	413067	0.951377	0.88333	1.02467	-0.0498451	0.0378631	0.188022
rs35197943	21	24749215	k__Bacteria_p__Firmicutes_c__Clostridia_o__Clostridiales_f__Lachnospiraceae_g__Pseudobutyrivibrio	Lachnospiraceae	Pseudobutyrivibrio	NA	Turpin	1098	T	C	T	0.13	0.13	-0.721	0.129	2.15e-08	T	C	T	0.13406	0.13406	Cerebral infarction and TIA	9341	413067	0.99507	0.950428	1.04181	-0.0049426	0.0234184	0.832843
rs34613612	21	32200202	Actinobacteriaphylum	NA	Actinobacteriaphylum	Actinobacteriaphylum	Wang	2029	C	G	C	0.37	0.37	0.25	0.0419525	6.34e-10	C	G	C	0.42734	0.42734	Cerebral infarction and TIA	9341	413067	0.997931	0.966504	1.03038	-0.00207095	0.016326	0.899059
rs2834288	21	35264397	k__Bacteria|p__Firmicutes|c__Clostridia|o__Clostridiales|f__Oscillospiraceae|g__Oscillibacter	Oscillospiraceae	Oscillibacter	NA	Bonder	984	G	A	G	Minor allele	NA	-0.135068	0.0240504	1.95203e-08	G	A	G	0.37626	0.37626	Cerebral infarction and TIA	9341	413067	0.992964	0.960612	1.02641	-0.0071	0.0169	0.676087
rs178282	22	21338543	Negativicutes, Selenomonadales	NA	NA	NA	Scepanovic	858	T	C	T	0.288824	0.288824	-0.166904	0.0301196	4.00934e-08	C	T	T	0.71491	0.28509	Cerebral infarction and TIA	9341	413067	1.00724	0.971664	1.04412	0.00721269	0.018346	0.69421
rs1800694	22	38219943	k__Bacteria.p__Lentisphaerae	NA	NA	NA	Turpin	1098	T	C	T	0.05	0.05	1.188	0.219	5.93e-08	T	C	T	0.061167	0.061167	Cerebral infarction and TIA	9341	413067	1.0169	0.950948	1.08743	0.0167626	0.0342133	0.624174
rs938295	1	16087260	UnclassifiedEnterobacteriaceae	Enterobacteriaceae	NA	NA	Wang	2029	C	T	T	0.77	0.23	-0.49	0.0917821	2.34e-08	T	C	T	0.17366	0.17366	COPD	69668	352740	1.00694	0.989701	1.02447	0.00691259	0.00880856	0.432595
rs41269155	1	16265904	k__Bacteria.p__Firmicutes.c__Clostridia.o__Clostridiales.f__Veillonellaceae.g__Acidaminococcus	Veillonellaceae	Acidaminococcus	NA	Turpin	1098	A	T	A	0.08	0.08	-1.945	0.278	2.57e-12	A	T	A	0.078848	0.078848	COPD	69668	352740	0.997455	0.974247	1.02122	-0.00254821	0.0120113	0.83199
rs6666120	1	18103049	k__Archaea_p__Euryarchaeota_c__Methanobacteria_o__Methanobacteriales_f__Methanobacteriaceae_g__Methanobrevibacter	Methanobacteriaceae	Methanobrevibacter	NA	Turpin	1098	G	A	G	0.31	0.31	-1.146	0.201	1.23e-08	G	A	G	0.32491	0.32491	COPD	69668	352740	1.0019	0.988008	1.01598	0.00189588	0.00712288	0.790111
rs75036654	1	37744361	UnclassifiedAcidaminococcaceae	Acidaminococcaceae	NA	NA	Wang	2029	C	T	T	0.93	0.07	-1.39	0.231676	4.94e-10	T	C	T	0.065729	0.065729	COPD	69668	352740	0.998033	0.97259	1.02414	-0.00196851	0.0131755	0.881232
rs59846192	1	53946829	k__Bacteria.p__Firmicutes.c__Clostridia.o__Clostridiales.f__Lachnospiraceae.g__Lachnospira	Lachnospiraceae	Lachnospira	NA	Turpin	1098	A	G	A	0.13	0.13	0.504	0.092	4.15e-08	A	G	A	0.12197	0.12197	COPD	69668	352740	0.997184	0.978049	1.01669	-0.00282045	0.0098853	0.775401
rs706481	1	57415200	Paenibacillus	Paenibacillaceae	Paenibacillus	NA	Scepanovic	858	T	C	T	0.053125	0.053125	0.476779	0.0839568	2.3623e-08	T	C	T	0.054193	0.054193	COPD	69668	352740	1.027	0.998412	1.05641	0.0266441	0.0144046	0.0643574
rs6683259	1	58670059	k__Bacteria_p__Firmicutes_c__Clostridia_o__Clostridiales_f__Veillonellaceae_g__Megamonas	Veillonellaceae	Megamonas	NA	Turpin	1098	A	G	A	0.05	0.05	-1.475	0.253	5.28e-09	A	G	A	0.056463	0.056463	COPD	69668	352740	1.00731	0.979598	1.0358	0.00728142	0.0142317	0.608907
1:60346014_GT_G	1	60346014	k__Bacteria_p__Firmicutes_c__Bacilli_o__Lactobacillales_f__Lactobacillaceae_g__Lactobacillus	Lactobacillaceae	Lactobacillus	NA	Turpin	1098	G	GT	G	0.05	0.05	-0.86	0.148	6.44e-09	G	GT	G	0.070931	0.070931	COPD	69668	352740	0.992589	0.968214	1.01758	-0.0074384	0.0126855	0.557625
rs6692744	1	87721008	k__Bacteria.p__Actinobacteria.c__Coriobacteriia.o__Coriobacteriales.f__Coriobacteriaceae.g__Slackia	Coriobacteriaceae	Slackia	NA	Turpin	1098	C	G	C	0.1	0.1	1.045	0.189	3.03e-08	C	G	C	0.1014	0.1014	COPD	69668	352740	0.995605	0.974609	1.01705	-0.00440431	0.0108746	0.685471
rs1376235	1	106677373	k__Bacteria; p__Actinobacteria; c__Coriobacteriia; o__Coriobacteriales; f__Coriobacteriaceae; g__Eggerthella; s__lenta	Coriobacteriaceae	Eggerthella	lenta	Goodrich	2139	G	C	G	0.083	0.083	21.1	3.81	3.05844e-08	G	C	G	0.10773	0.10773	COPD	69668	352740	1.00996	0.988624	1.03177	0.0099	0.0109	0.362852
rs1376236	1	106677510	k__Bacteria.p__Actinobacteria.c__Coriobacteriia.o__Coriobacteriales.f__Coriobacteriaceae.g__Eggerthella	Coriobacteriaceae	Eggerthella	NA	Goodrich	2139	C	A	C	0.085	0.085	16.3	2.87	1.35134e-08	C	A	C	0.10952	0.10952	COPD	69668	352740	1.01015	0.988808	1.03195	0.0101	0.0109	0.354048
rs597205	1	112413022	OTU13305FecalibacteriumSpecies-levelOTU	Ruminococcaceae	Faecalibacterium	Faecalibacterium prausnitzii	Wang	2029	T	C	C	0.89	0.11	-0.62	0.111968	7.68e-09	C	T	C	0.096231	0.096231	COPD	69668	352740	0.981957	0.959879	1.00454	-0.0182074	0.0116022	0.116577
rs12137699	1	116209762	k__Bacteria|p__Proteobacteria|c__Betaproteobacteria|o__Burkholderiales|f__Sutterellaceae	Sutterellaceae	NA	NA	Bonder	984	T	C	T	Minor allele	NA	0.165668	0.0302868	4.50544e-08	T	C	T	0.23293	0.23293	COPD	69668	352740	1.00015	0.985168	1.01537	0.0002	0.0077	0.984157
rs147600757	1	119944761	k__Bacteria_p__Bacteroidetes_c__Bacteroidia_o__Bacteroidales_f__Rikenellaceae	Rikenellaceae	NA	NA	Turpin	1098	A	G	A	0.06	0.06	0.463	0.075	7.89e-10	A	G	A	0.063165	0.063165	COPD	69668	352740	0.989832	0.963917	1.01644	-0.0102204	0.0135355	0.4502
rs55987656	1	198157740	k__Bacteria.p__Firmicutes.c__Clostridia.o__Clostridiales.f__.Mogibacteriaceae..g__Mogibacterium	Mogibacteriaceae	Mogibacterium	NA	Turpin	1098	C	G	C	0.06	0.06	-0.616	0.124	6.33e-07	C	G	C	0.052009	0.052009	COPD	69668	352740	1.00763	0.979289	1.03679	0.00759907	0.0145548	0.6016
rs143179968	1	246909388	k__Bacteria_p__Firmicutes_c__Clostridia_o__Clostridiales_f__Peptococcaceae_Other	Peptococcaceae	NA	NA	Turpin	1098	T	C	T	0.07	0.07	0.836	0.14	2.13e-09	T	C	T	0.08235	0.08235	COPD	69668	352740	1.01248	0.988922	1.0366	0.0124044	0.0120123	0.301772
rs7581129	2	4666664	k__Bacteria.p__Firmicutes.c__Clostridia.o__Clostridiales.f__Ruminococcaceae.g__Oscillospira	Ruminococcaceae	Oscillospira	NA	Turpin	1098	C	T	C	0.05	0.05	0.257	0.047	4.2e-08	C	T	C	0.065621	0.065621	COPD	69668	352740	0.982211	0.955787	1.00937	-0.0179491	0.0139137	0.19704
rs4669413	2	9805923	Blautiagenus	Lachnospiraceae	Blautia	Blautiagenus	Wang	2029	T	C	T	0.44	0.44	-0.18	0.0329757	1.2e-08	T	C	T	0.42735	0.42735	COPD	69668	352740	1.00795	0.995028	1.02104	0.00791645	0.0065822	0.229091
rs59059541	2	46178143	Clostridium_xylanovorans	Clostridiaceae	Clostridium	Clostridium xylanovorans	Scepanovic	858	T	C	T	0.052381	0.052381	0.545315	0.0962561	4.89971e-08	T	C	T	0.05014	0.05014	COPD	69668	352740	0.999953	0.970114	1.03071	-4.70547e-05	0.0154563	0.997571
rs2278067	2	95955680	k__Bacteria; p__Firmicutes; c__Clostridia; o__Clostridiales; f__Ruminococcaceae; g__; s__	Ruminococcaceae	NA	NA	Goodrich	2139	G	T	G	0.487	0.487	0.236	0.0443	1.51839e-08	T	G	T	0.48931	0.48931	COPD	69668	352740	0.987334	0.974766	1.00006	-0.0127	0.0065	0.0511294
rs7605411	2	102353258	Bacteroides_nordii	Bacteroidaceae	Bacteroides	Bacteroides nordii	Scepanovic	858	G	C	G	0.0593607	0.0593607	0.690405	0.120273	3.19203e-08	G	C	G	0.04335	0.04335	COPD	69668	352740	1.00924	0.977225	1.0423	0.0091974	0.0164467	0.576009
rs79387448	2	103215410	Blautiagenus	Lachnospiraceae	Blautia	NA	Wang	2029	C	T	T	0.84	0.16	-0.31	0.0492446	7.68e-11	T	C	T	0.15753	0.15753	COPD	69668	352740	1.00325	0.986117	1.02068	0.00324581	0.00878902	0.711902
rs111870934	2	128648546	k__Bacteria.p__Lentisphaerae	NA	NA	NA	Turpin	1098	A	G	A	0.1	0.1	-1.042	0.159	5.32e-11	A	G	A	0.10049	0.10049	COPD	69668	352740	0.977271	0.956771	0.998211	-0.0229911	0.0108165	0.0335398
rs10928827	2	129457798	Lactobacillalesorder	NA	NA	NA	Wang	2029	G	A	A	0.52	0.48	-0.23	0.0407621	4.19e-09	G	A	A	0.51051	0.48949	COPD	69668	352740	0.987993	0.975438	1.00071	-0.0120797	0.00652497	0.0641257
rs10202734	2	130199082	k__Bacteria.p__Actinobacteria.c__Coriobacteriia.o__Coriobacteriales.f__Coriobacteriaceae.g__Slackia	Coriobacteriaceae	Slackia	NA	Turpin	1098	T	C	T	0.07	0.07	1.34	0.212	2.82e-10	T	C	T	0.076181	0.076181	COPD	69668	352740	1.0064	0.981422	1.03202	0.00638416	0.0128252	0.618636
rs1446585	2	136407479	k__Bacteria.p__Actinobacteria.c__Actinobacteria.o__Bifidobacteriales.f__Bifidobacteriaceae.g__Bifidobacterium	Bifidobacteriaceae	Bifidobacterium	NA	Goodrich	2139	G	A	G	0.265	0.265	0.167	0.0303	3.55685e-08	G	A	G	0.27324	0.27324	COPD	69668	352740	1.0139	0.998544	1.02949	0.0138	0.0078	0.0762607
rs2925216	2	138532756	k__Bacteria.p__Proteobacteria.c__Betaproteobacteria.o__Burkholderiales	NA	NA	NA	Turpin	1098	T	C	T	0.06	0.06	0.648	0.117	3.08e-08	C	T	T	0.935946	0.064054	COPD	69668	352740	1.01467	0.985134	1.04508	0.0145587	0.0150694	0.33399
rs78841413	2	155335553	Erysipelothrix	Erysipelotrichaceae	Erysipelothrix	NA	Scepanovic	858	C	G	C	0.0449438	0.0449438	0.912101	0.150023	3.31098e-08	C	G	C	0.05858	0.05858	COPD	69668	352740	0.986917	0.960078	1.01451	-0.0131689	0.0140672	0.3492
rs62171178	2	170657022	k__Bacteria_p__Bacteroidetes_c__Bacteroidia_o__Bacteroidales_f__Rikenellaceae	Rikenellaceae	NA	NA	Turpin	1098	T	C	T	0.06	0.06	0.511	0.081	3.23e-10	T	C	T	0.079227	0.079227	COPD	69668	352740	1.00356	0.980431	1.02722	0.0035487	0.0118939	0.765426
rs12615974	2	173893338	Klebsiella_variicola	Enterobacteriaceae	Klebsiella	Klebsiella variicola	Scepanovic	858	C	T	C	0.157609	0.157609	0.930512	0.151895	2.4693e-08	C	T	C	0.14083	0.14083	COPD	69668	352740	0.994026	0.975862	1.01253	-0.00599186	0.00940951	0.524263
rs7587067	2	197259243	k__Bacteria; p__Firmicutes; c__Clostridia; o__Clostridiales; f__; g__; s__	NA	NA	NA	Goodrich	2139	T	C	T	0.317	0.317	-0.102	0.0183	2.49284e-08	C	T	T	0.67066	0.32934	COPD	69668	352740	1.00047	0.986813	1.01432	0.0005	0.007	0.946196
rs4621152	2	217908985	Gammaproteobacteriaclass	NA	NA	NA	Wang	2029	C	T	T	0.63	0.37	-0.29	0.0533959	1.4e-08	C	T	T	0.62484	0.37516	COPD	69668	352740	1.00197	0.988879	1.01524	0.00196913	0.00671023	0.769177
rs56006724	2	228519518	UnclassifiedAcidaminococcaceae	Firmicutes	Acidaminococcaceae	NA	Wang	2029	A	G	G	0.78	0.22	-0.88	0.147679	6.35e-10	G	A	G	0.2457	0.2457	COPD	69668	352740	0.98583	0.971209	1.00067	-0.0142711	0.00762376	0.0612175
rs7605872	2	241123546	k__Bacteria|p__Firmicutes|c__Negativicutes|o__Selenomonadales|f__Veillonellaceae|g__Dialister|s__Dialister_invisus	Veillonellaceae	Dialister	Dialister invisus	Bonder	984	G	T	G	Minor allele	NA	0.221811	0.0402824	3.66662e-08	G	T	G	0.4185	0.4185	COPD	69668	352740	0.997286	0.984473	1.01027	-0.0027	0.0066	0.680429
rs73005672	3	294484	k__Bacteria_p__Firmicutes_c__Clostridia_o__Clostridiales_f__Veillonellaceae_g__Megamonas	Veillonellaceae	Megamonas	NA	Turpin	1098	T	G	T	0.06	0.06	-1.445	0.257	1.82e-08	T	G	T	0.079568	0.079568	COPD	69668	352740	0.982659	0.958819	1.00709	-0.0174927	0.0125306	0.162717
rs1394174	3	1261480	k__Bacteria_p__Firmicutes_c__Clostridia_o__Clostridiales_f__Ruminococcaceae_g__Faecalibacterium	Ruminococcaceae	Faecalibacterium	Faecalibacterium prausnitzii	Turpin	1098	A	G	A	0.05	0.05	0.332	0.057	6.44e-09	A	G	A	0.060786	0.060786	COPD	69668	352740	1.02877	0.999808	1.05857	0.028364	0.0145694	0.0515567
rs11915634	3	1492049	Marinilabiliaceaefamily	Marinilabiliaceae	NA	NA	Wang	2029	T	C	C	0.96	0.04	-1.3	0.213788	2.99e-10	C	T	C	0.047154	0.047154	COPD	69668	352740	1.01708	0.987145	1.04793	0.016939	0.0152434	0.266469
rs73020545	3	13119067	Anaerofilum	Ruminococcaceae	Anaerofilum	NA	Scepanovic	858	G	C	G	0.150628	0.150628	0.204335	0.0360526	2.10187e-08	G	C	G	0.14615	0.14615	COPD	69668	352740	1.01015	0.992097	1.02854	0.010101	0.00920163	0.272316
rs2630788	3	21875126	genus_Anaerostipes	Lachnospiraceae	Anaerostipes	NA	Davenport	184	C	T	C	0.111	0.111	0.98375	0.169344	4.9e-08	A	G	G	0.87132	0.12868	COPD	69668	352740	0.997217	0.978406	1.01639	-0.00278647	0.00971654	0.774284
rs13081014	3	29561962	k__Bacteria.p__Proteobacteria.c__Gammaproteobacteria.o__Pasteurellales.f__Pasteurellaceae.g__Aggregatibacter	Pasteurellaceae	Aggregatibacter	NA	Turpin	1098	A	G	A	0.08	0.08	-0.722	0.132	4.97e-08	A	G	A	0.10737	0.10737	COPD	69668	352740	1.00517	0.98391	1.02688	0.00515304	0.0109053	0.636551
rs3925158	3	38289251	OTU10032unclassifiedEnterobacteriaceaeSpecies-levelOTU	Enterobacteriaceae	NA	NA	Wang	2029	C	G	G	0.88	0.12	-1	0.179464	6.29e-09	G	C	G	0.10935	0.10935	COPD	69668	352740	0.989082	0.968426	1.01018	-0.0109778	0.0107678	0.307964
rs13096731	3	58049639	EscherichiaShigella	Enterobacteriaceae	EscherichiaShigella	NA	Wang	2029	A	G	A	0.28	0.28	-0.43	0.0807796	2.55e-08	A	G	A	0.29806	0.29806	COPD	69668	352740	0.993545	0.979757	1.00753	-0.00647642	0.00712991	0.363696
rs59042687	3	95523000	Lactobacillalesorder	NA	NA	NA	Wang	2029	T	G	T	0.4	0.4	-0.23	0.0412622	6.22e-09	T	G	T	0.36493	0.36493	COPD	69668	352740	1.00728	0.993997	1.02075	0.00725599	0.00677415	0.284111
rs9831278	3	98924904	Marinilabiliaceaefamily	Marinilabiliaceae	NA	NA	Wang	2029	C	T	T	0.95	0.05	-1.16	0.217859	2.53e-08	T	C	T	0.042287	0.042287	COPD	69668	352740	0.997231	0.96372	1.03191	-0.00277241	0.01744	0.873694
rs13100905	3	111964548	k__Bacteria_p__Firmicutes_c__Clostridia_o__Clostridiales_f__Lachnospiraceae_g__Pseudobutyrivibrio	Lachnospiraceae	Pseudobutyrivibrio	NA	Turpin	1098	T	C	T	0.05	0.05	-0.855	0.152	1.73e-08	C	T	T	0.940519	0.059481	COPD	69668	352740	1.00926	0.981687	1.03761	0.00922107	0.0141345	0.514156
rs62273067	3	139347358	k__Bacteria.p__Firmicutes.c__Clostridia.o__Clostridiales.f__Veillonellaceae.g__Acidaminococcus	Veillonellaceae	Acidaminococcus	NA	Turpin	1098	G	A	G	0.39	0.39	12.291	2.009	9.4e-10	G	A	G	0.402	0.402	COPD	69668	352740	1.00267	0.989727	1.01578	0.00266421	0.00662776	0.687701
rs73152900	3	143443979	Blautia_glucerasea	Lachnospiraceae	Blautia	Blautia glucerasea	Scepanovic	858	C	T	C	0.0458716	0.0458716	0.983287	0.146105	9.22602e-10	C	T	C	0.056809	0.056809	COPD	69668	352740	1.00358	0.976875	1.03101	0.00357248	0.0137598	0.795148
rs62295801	3	163037447	Lactobacillalesorder	NA	NA	NA	Wang	2029	G	T	G	0.25	0.25	-0.27	0.0450923	5.32e-10	G	T	G	0.27138	0.27138	COPD	69668	352740	0.983684	0.969766	0.997801	-0.0164508	0.00727011	0.023648
rs7646786	3	185730049	Bacilliclass	NA	NA	NA	Wang	2029	T	C	T	0.49	0.49	-0.22	0.0411781	2.29e-08	T	C	T	0.48584	0.48584	COPD	69668	352740	0.995317	0.982501	1.0083	-0.00469407	0.00661225	0.477763
rs7656342	4	9818116	UnclassifiedPorphyromonadaceae	Porphyromonadaceae	NA	NA	Wang	2029	A	G	G	0.62	0.38	0.39	0.0682836	2.8e-09	A	G	G	0.65173	0.34827	COPD	69668	352740	0.987603	0.974297	1.00109	-0.0124741	0.00692106	0.0714911
rs1346183	4	37115329	k__Bacteria; p__Firmicutes; c__Clostridia; o__Clostridiales; f__Ruminococcaceae; g__Faecalibacterium; s__prausnitzii	Ruminococcaceae	Faecalibacterium	Faecalibacterium prausnitzii	Goodrich	2139	C	T	C	0.105	0.105	-0.0983	0.0177	2.7973e-08	C	T	C	0.12323	0.12323	COPD	69668	352740	0.991551	0.971589	1.01192	-0.0085	0.0104	0.413519
rs62409631	4	45127498	Butyricimonas_paravirosa	Odoribacteraceae	Butyricimonas	Butyricimonas paravirosa	Scepanovic	858	G	T	G	0.0699588	0.0699588	0.485613	0.0819204	1.06611e-08	G	T	G	0.059055	0.059055	COPD	69668	352740	1.00127	0.974713	1.02855	0.00127024	0.0137153	0.926209
rs4485851	4	68189079	Clostridium_xylanovorans	Clostridiaceae	Clostridium	Clostridium xylanovorans	Scepanovic	858	G	C	G	0.0642857	0.0642857	0.57207	0.097376	1.67976e-08	C	G	G	0.927119	0.072881	COPD	69668	352740	1.01044	0.984874	1.03666	0.0103819	0.0130733	0.427119
rs11724031	4	77462778	Marinilabiliaceaefamily	Marinilabiliaceae	NA	NA	Wang	2029	G	A	A	0.89	0.11	-0.97	0.158671	2.44e-10	A	G	A	0.011267	0.011267	COPD	69668	352740	1.05477	0.972413	1.14411	0.0533252	0.0414794	0.198589
rs3775467	4	90832608	k__Bacteria.p__Firmicutes.c__Bacilli.o__Lactobacillales.f__Leuconostocaceae.g__Weissella	Leuconostocaeae	Weissella	NA	Turpin	1098	A	C	A	0.07	0.07	-0.526	0.088	2.44e-09	A	C	A	0.077426	0.077426	COPD	69668	352740	0.992078	0.967878	1.01688	-0.00795338	0.0125998	0.527889
rs62307736	4	96806297	Coprococcus_comes	Lachnospiraceae	Coprococcus	Coprococcus comes	Scepanovic	858	T	A	T	0.0733662	0.0733662	-0.277483	0.045809	2.12005e-09	T	A	T	0.079847	0.079847	COPD	69668	352740	0.982544	0.957769	1.00796	-0.0176099	0.0130301	0.176541
rs2866194	4	101100658	k__Bacteria; p__Bacteroidetes; c__Bacteroidia; o__Bacteroidales; f__Bacteroidaceae; g__Bacteroides; s__	Bacteroidaceae	Bacteroides	NA	Goodrich	2139	G	A	G	0.288	0.288	-0.38	0.0692	3.98919e-08	A	G	G	0.69382	0.30618	COPD	69668	352740	0.999155	0.985313	1.01319	-0.0008	0.0071	0.905494
rs6534322	4	122695318	k__Bacteria.p__Proteobacteria.c__Gammaproteobacteria.o__Pseudomonadales.f__Moraxellaceae.g__Acinetobacter	Moraxellaceae	Acinetobacter	NA	Turpin	1098	A	C	A	0.06	0.06	-0.346	0.059	3.47e-09	A	C	A	0.066321	0.066321	COPD	69668	352740	0.988539	0.962011	1.0158	-0.0115276	0.0138785	0.406192
rs17421787	4	131499569	Erysipelotrichaceaefamily	Erysipelotrichaceae	NA	NA	Wang	2029	C	G	G	0.91	0.09	-0.3	0.0570335	3.6e-08	G	C	G	0.08926	0.08926	COPD	69668	352740	1.01355	0.991167	1.03644	0.0134582	0.0113932	0.237504
rs112580639	4	151979112	Clostridium_propionicum	Clostridiaceae	Clostridium	Clostridium propionicum	Scepanovic	858	C	G	C	0.167683	0.167683	0.290386	0.0502015	3.72103e-08	C	G	C	0.16631	0.16631	COPD	69668	352740	0.999263	0.98218	1.01664	-0.00073696	0.00879762	0.933241
rs13115105	4	182839920	Gordonibacter_pamelaeae	Coriobacteriaceae	Gordonibacter	Gordonibacter pamelaeae	Scepanovic	858	G	A	G	0.1875	0.1875	0.474767	0.0776307	2.92232e-08	G	A	G	0.14345	0.14345	COPD	69668	352740	1.01843	1.00011	1.03709	0.0182615	0.00926297	0.048672
rs4862016	4	182874049	Gordonibacter	Coriobacteriaceae	Gordonibacter	NA	Scepanovic	858	G	A	G	0.152778	0.152778	0.466726	0.0702725	1.44981e-09	G	A	G	0.14851	0.14851	COPD	69668	352740	1.01557	0.997362	1.03411	0.0154489	0.00922988	0.094171
rs16901246	5	11089822	k__Bacteria_p__Bacteroidetes_c__Bacteroidia_o__Bacteroidales_f__.Barnesiellaceae	Barnesiellaceae	NA	NA	Turpin	1098	T	G	T	0.11	0.11	0.967	0.147	5.34e-11	T	G	T	0.10685	0.10685	COPD	69668	352740	1.00704	0.986367	1.02815	0.00701855	0.0105844	0.507266
rs1826812	5	18599038	k__Bacteria_p__Firmicutes_c__Clostridia_o__Clostridiales_f__Lachnospiraceae_g__Pseudobutyrivibrio	Lachnospiraceae	Pseudobutyrivibrio	NA	Turpin	1098	T	C	T	0.05	0.05	-0.81	0.139	5.06e-09	T	C	T	0.06169	0.06169	COPD	69668	352740	1.01682	0.988905	1.04552	0.0166777	0.0142013	0.240245
rs35028939	5	29480742	Acidaminococcaceae	Acidaminococcaceae	NA	NA	Scepanovic	858	A	G	A	0.0669856	0.0669856	-0.520748	0.0881328	5.6773e-09	A	G	A	0.078616	0.078616	COPD	69668	352740	0.997466	0.974395	1.02108	-0.0025377	0.0119393	0.831678
rs34869836	5	42220431	k__Bacteria_p__Firmicutes_c__Clostridia_o__SHA.98	NA	NA	NA	Turpin	1098	A	T	A	0.32	0.32	0.396	0.07	1.41e-08	T	A	A	0.66846	0.33154	COPD	69668	352740	1.01361	0.999893	1.02752	0.0135219	0.00695362	0.0518244
rs9291879	5	66526209	UnclassifiedPorphyromonadaceae	Porphyromonadaceae	NA	NA	Wang	2029	C	T	T	0.86	0.14	-0.58	0.10224	3.51e-09	T	C	T	0.14524	0.14524	COPD	69668	352740	0.988841	0.970109	1.00793	-0.011222	0.00975771	0.250118
rs147264981	5	90301196	k__Bacteria.p__Firmicutes.c__Clostridia.o__Clostridiales.f__Veillonellaceae.g__Acidaminococcus	Veillonellaceae	Acidaminococcus	NA	Turpin	1098	TA	T	TA	0.05	0.05	-2.2	0.354	4.9e-10	TA	T	TA	0.056594	0.056594	COPD	69668	352740	1.00272	0.972987	1.03337	0.00271888	0.0153589	0.85949
rs10058249	5	107323372	k__Bacteria.p__Firmicutes.c__Clostridia.o__Clostridiales.f__Lachnospiraceae.g__Roseburia	Lachnospiraceae	Roseburia	NA	Turpin	1098	A	G	A	0.14	0.14	0.342	0.058	3.65e-09	A	G	A	0.13022	0.13022	COPD	69668	352740	0.99836	0.979555	1.01753	-0.00164144	0.00970188	0.865649
rs6893213	5	110198114	Clostridium_IV	Clostridiaceae	Clostridium	Clostridium IV	Scepanovic	858	T	C	T	0.0868298	0.0868298	-0.223233	0.0402573	3.9159e-08	T	C	T	0.08014	0.08014	COPD	69668	352740	1.07815	1.05345	1.10342	0.075244	0.0118217	1.95405e-10
rs4410636	5	112935406	Eubacterium_ruminantium	Eubacteriaceae	Eubacterium	Eubacterium ruminantium	Scepanovic	858	T	A	T	0.103672	0.103672	-0.503191	0.0887504	2.53212e-08	T	A	T	0.10845	0.10845	COPD	69668	352740	1.00684	0.986279	1.02783	0.00681915	0.0105279	0.517167
rs34676687	5	116792670	Blautia_glucerasea	Lachnospiraceae	Blautia	Blautia glucerasea	Scepanovic	858	G	A	G	0.0458716	0.0458716	0.900752	0.150255	2.91328e-08	G	A	G	0.062223	0.062223	COPD	69668	352740	0.960624	0.935149	0.986793	-0.0401725	0.0137129	0.00339458
rs331083	5	127767103	Ruminococcus_flavefaciens	Ruminococcaceae	Ruminococcus	Ruminococcus flavefaciens	Scepanovic	858	T	C	T	0.383333	0.383333	-0.499338	0.0795696	6.22243e-09	C	T	T	0.57744	0.42256	COPD	69668	352740	0.999189	0.986319	1.01223	-0.000811463	0.00661452	0.902361
rs249733	5	141887906	OTU10032unclassifiedEnterobacteriaceae	Enterobacteriaceae	NA	NA	Wang	2029	T	C	C	0.66	0.34	-0.65	0.108217	4.74e-10	C	T	C	0.36763	0.36763	COPD	69668	352740	0.996451	0.983204	1.00988	-0.00355535	0.00682797	0.602573
rs113045860	5	160455937	k__Bacteria.p__Actinobacteria.c__Actinobacteria.o__Actinomycetales.f__Micrococcaceae	Micrococcaceae	NA	NA	Turpin	1098	G	A	G	0.06	0.06	-0.461	0.073	2.29e-10	G	A	G	0.063972	0.063972	COPD	69668	352740	1.00649	0.981058	1.03259	0.00647382	0.0130602	0.620112
rs10055309	5	168430327	k__Bacteria.p__Firmicutes.c__Clostridia.o__Clostridiales.f__Clostridiaceae.g__	Clostridiaceae	NA	NA	Goodrich	2139	C	T	C	0.059	0.059	0.353	0.0617	1.05755e-08	C	T	C	0.06215	0.06215	COPD	69668	352740	0.99634	0.969722	1.02369	-0.0037	0.0138	0.790684
rs72848121	5	171960412	Actinobacteria	NA	NA	NA	Scepanovic	858	G	C	G	0.106538	0.106538	0.315582	0.0561744	2.64607e-08	G	C	G	0.099119	0.099119	COPD	69668	352740	0.978008	0.956881	0.999602	-0.0222373	0.0111424	0.0459628
rs138041673	6	23943584	k__Bacteria.p__Proteobacteria.c__Gammaproteobacteria.o__Pasteurellales.f__Pasteurellaceae.g__Aggregatibacter	Pasteurellaceae	Aggregatibacter	NA	Turpin	1098	T	TTCA	T	0.09	0.09	-0.861	0.153	1.77e-08	TTCA	T	T	0.900431	0.099569	COPD	69668	352740	0.996521	0.97523	1.01828	-0.00348477	0.0110191	0.751814
rs2269706	6	30652872	k__Bacteria; p__Firmicutes; c__Clostridia; o__Clostridiales; f__; g__; s__	NA	NA	NA	Goodrich	2139	A	G	A	0.067	0.067	2.09	0.376	2.72086e-08	A	G	A	0.074654	0.074654	COPD	69668	352740	1.00287	0.977503	1.02889	0.0029	0.0131	0.826486
rs5877666	6	80338468	k__Bacteria_p__Firmicutes_c__Bacilli_o__Lactobacillales_f__Lactobacillaceae_g__Lactobacillus	Lactobacillaceae	Lactobacillus	NA	Turpin	1098	GA	G	GA	0.06	0.06	-0.792	0.135	4.96e-09	GA	G	GA	0.068111	0.068111	COPD	69668	352740	0.994999	0.968898	1.0218	-0.00501401	0.0135624	0.711606
rs4548017	6	98399521	k__Archaea|p__Euryarchaeota|c__Methanobacteria|o__Methanobacteriales|f__Methanobacteriaceae	Methanobacteriaceae	NA	NA	Bonder	984	A	G	A	Minor allele	NA	0.210563	0.0372248	1.54581e-08	G	A	A	0.60662	0.39338	COPD	69668	352740	1.00528	0.992213	1.01851	0.0053	0.0067	0.43037
rs6941322	6	113952266	Deltaproteobacteria	NA	NA	NA	Scepanovic	858	T	C	T	0.452233	0.452233	0.168279	0.0301426	3.24035e-08	C	T	T	0.55666	0.44334	COPD	69668	352740	0.992399	0.979712	1.00525	-0.00762968	0.00656472	0.245145
rs7782745	7	12127071	k__Bacteria_p__Firmicutes_c__Clostridia_o__Clostridiales_f__Veillonellaceae_g__Megamonas	Veillonellaceae	Megamonas	NA	Turpin	1098	T	C	T	0.05	0.05	-1.436	0.235	9.9e-10	T	C	T	0.056537	0.056537	COPD	69668	352740	1.02423	0.994929	1.05439	0.0239389	0.0148074	0.105948
rs17739409	7	21281203	k__Bacteria.p__Firmicutes.c__Clostridia.o__Clostridiales.f__Veillonellaceae.g__Acidaminococcus	Veillonellaceae	Acidaminococcus	NA	Turpin	1098	C	T	C	0.08	0.08	-1.667	0.274	1.14e-09	C	T	C	0.10433	0.10433	COPD	69668	352740	0.994374	0.973873	1.01531	-0.00564193	0.0106286	0.595541
rs74997447	7	38465243	k__Bacteria.p__Lentisphaerae	NA	NA	NA	Turpin	1098	T	C	T	0.06	0.06	1.302	0.222	4.68e-09	T	C	T	0.057252	0.057252	COPD	69668	352740	1.01779	0.989938	1.04642	0.0176318	0.0141554	0.212916
rs17661843	7	48403751	UnclassifiedAcidaminococcaceae	Acidaminococcaceae	NA	NA	Wang	2029	T	C	C	0.87	0.13	-1.4	0.189491	3.72e-14	C	T	C	0.12239	0.12239	COPD	69668	352740	0.993727	0.974484	1.01335	-0.00629253	0.00997712	0.528239
rs4628206	7	82497343	k__Bacteria; p__Bacteroidetes; c__Bacteroidia; o__Bacteroidales; f__Bacteroidaceae; g__Bacteroides; s__	Bacteroidaceae	Bacteroides	NA	Goodrich	2139	T	A	T	0.143	0.143	-55.4	10.1	4.13122e-08	A	T	T	0.83509	0.16491	COPD	69668	352740	0.996049	0.978961	1.01343	-0.004	0.0088	0.653854
7:96414393_GT_G	7	96414393	k__Bacteria_p__Bacteroidetes_c__Bacteroidia_o__Bacteroidales_f__.Odoribacteraceae	Odoribacteraceae	NA	NA	Turpin	1098	G	GT	G	0.06	0.06	0.542	0.098	2.93e-08	G	GT	G	0.06677	0.06677	COPD	69668	352740	1.00315	0.977944	1.029	0.00314473	0.0129832	0.808614
rs10233359	7	113328435	k__Bacteria.p__Firmicutes.c__Clostridia.o__Clostridiales.f__Lachnospiraceae.g__Anaerostipes	Lachnospiraceae	Anaerostipes	NA	Goodrich	2139	A	G	A	0.075	0.075	-0.211	0.0359	4.16666e-09	A	G	A	0.093625	0.093625	COPD	69668	352740	0.982114	0.959285	1.00549	-0.018	0.012	0.13258
rs11769603	7	144646077	Ruminococcus_gnavus	Ruminococcaceae	Ruminococcus	Ruminococcus gnavus	Scepanovic	858	C	T	C	0.0749319	0.0749319	0.529703	0.0927079	2.3064e-08	C	T	C	0.072359	0.072359	COPD	69668	352740	1.00044	0.974576	1.02699	0.000441041	0.013364	0.973673
rs2710119	7	147603625	Actinobacteriia	NA	NA	NA	Scepanovic	858	T	C	T	0.34596	0.34596	0.223168	0.0382684	8.00574e-09	C	T	T	0.63799	0.36201	COPD	69668	352740	1.00711	0.993771	1.02062	0.00708249	0.00680127	0.297714
rs10229688	7	147661356	k__Bacteria; p__Firmicutes; c__Clostridia; o__Clostridiales; f__Lachnospiraceae; g__; s__	Lachnospiraceae	NA	NA	Goodrich	2139	G	A	G	0.064	0.064	-3.15	0.577	4.78091e-08	G	A	G	0.061111	0.061111	COPD	69668	352740	1.00393	0.976203	1.03243	0.0039	0.0143	0.783938
rs10112815	8	55244463	k__Bacteria_p__Firmicutes_c__Clostridia_o__Clostridiales_f__Veillonellaceae_g__Megamonas	Veillonellaceae	Megamonas	NA	Turpin	1098	G	A	G	0.09	0.09	-1.319	0.238	2.86e-08	G	A	G	0.093638	0.093638	COPD	69668	352740	0.997131	0.975226	1.01953	-0.00287304	0.0113332	0.799877
rs13276516	8	56590544	OTU10032unclassifiedEnterobacteriaceae	Enterobacteriaceae	NA	NA	Wang	2029	A	G	G	0.61	0.39	-0.61	0.109041	5.54e-09	G	A	G	0.41743	0.41743	COPD	69668	352740	0.997943	0.98502	1.01104	-0.00205903	0.00665008	0.756846
rs13249293	8	64277954	k__Bacteria_p__Proteobacteria_c__Deltaproteobacteria_o__Desulfovibrionales_f__Desulfovibrionaceae_g__Desulfovibrio	Desulfovibrionaceae	Desulfovibrio	NA	Turpin	1098	C	G	C	0.06	0.06	1.65	0.269	9.19e-10	C	G	C	0.056124	0.056124	COPD	69668	352740	0.972235	0.94563	0.99959	-0.0281573	0.0141566	0.0467024
rs1450758	8	111058713	k__Bacteria.p__Firmicutes.c__Clostridia.o__Clostridiales.f__Veillonellaceae.g__Acidaminococcus	Veillonellaceae	Acidaminococcus	NA	Turpin	1098	G	T	G	0.19	0.19	-8.838	1.09	5.55e-16	T	G	G	0.80367	0.19633	COPD	69668	352740	0.991886	0.976084	1.00794	-0.00814676	0.00819367	0.320089
rs12549623	8	139876238	Lentisphaerae	NA	NA	NA	Scepanovic	858	T	C	T	0.0285714	0.0285714	0.736448	0.116426	6.96733e-09	T	C	T	0.055249	0.055249	COPD	69668	352740	1.01183	0.983231	1.04126	0.0117607	0.0146287	0.421428
rs2318350	8	139927016	OTU10032unclassifiedEnterobacteriaceaeSpecies-levelOTU	Enterobacteriaceae	NA	NA	Wang	2029	T	C	C	0.91	0.09	-1.15	0.202958	3.65e-09	T	C	C	0.922557	0.077443	COPD	69668	352740	1.01676	0.992091	1.04204	0.0166202	0.0125308	0.184727
rs10964681	9	2083010	Peptoniphilus	Peptoniphilaceae	Peptoniphilus	NA	Scepanovic	858	A	C	A	0.0401786	0.0401786	0.83012	0.136143	1.70379e-08	A	C	A	0.076727	0.076727	COPD	69668	352740	1.00883	0.985005	1.03324	0.00879547	0.0121957	0.470789
rs1926379	9	7344034	Eubacterium_ruminantium	Eubacteriaceae	Eubacterium	Eubacterium ruminantium	Scepanovic	858	A	G	A	0.0593952	0.0593952	-0.672723	0.117617	1.92749e-08	A	G	A	0.067315	0.067315	COPD	69668	352740	1.0047	0.97868	1.03141	0.00468655	0.013386	0.726258
rs10977524	9	9139754	Butyricicoccus_pullicaecorum	Clostridiaceae	Butyricicoccus	Butyricicoccus pullicaecorum	Scepanovic	858	T	C	T	0.131179	0.131179	0.302611	0.0500965	5.31254e-09	T	C	T	0.15312	0.15312	COPD	69668	352740	1.00303	0.984899	1.02149	0.00302426	0.00930621	0.745202
rs508259	9	14437476	k__Bacteria; p__Bacteroidetes; c__Bacteroidia; o__Bacteroidales; f__Bacteroidaceae; g__Bacteroides; s__	Bacteroidaceae	Bacteroides	NA	Goodrich	2139	C	T	C	0.095	0.095	-1.27	0.228	2.54483e-08	T	C	C	0.89634	0.10366	COPD	69668	352740	0.99542	0.974716	1.01656	-0.0046	0.0107	0.668622
rs10813078	9	29411625	k__Bacteria|p__Firmicutes|c__Clostridia|o__Clostridiales|f__Lachnospiraceae|g__Blautia	Lachnospiraceae	Blautia	NA	Bonder	984	G	A	G	Minor allele	NA	0.157695	0.0277587	1.34066e-08	G	A	G	0.46227	0.46227	COPD	69668	352740	1.00342	0.990681	1.01632	0.0017	0.0164	0.600621
rs10969143	9	29414371	k__Bacteria|p__Firmicutes|c__Clostridia|o__Clostridiales|f__Lachnospiraceae|g__Blautia|s__Ruminococcus_obeum	Lachnospiraceae	Blautia	Ruminococcus obeum	Bonder	984	A	G	A	Minor allele	NA	0.135933	0.0245746	3.17685e-08	A	G	A	0.46483	0.46483	COPD	69668	352740	1.00327	0.990534	1.01616	0.0033	0.0065	0.616865
rs17085775	9	71167878	OTU10032unclassifiedEnterobacteriaceae	Enterobacteriaceae	NA	NA	Wang	2029	C	T	T	0.9	0.1	-1.03	0.1921	2.06e-08	T	C	T	0.092555	0.092555	COPD	69668	352740	0.995967	0.974312	1.0181	-0.00404108	0.0112156	0.718616
rs112294212	9	116185117	k__Bacteria.p__Firmicutes.c__Erysipelotrichi.o__Erysipelotrichales.f__Erysipelotrichaceae.g__Clostridium	Clostridiaceae	Clostridium	NA	Turpin	1098	T	G	T	0.05	0.05	-0.822	0.143	8.39e-09	T	G	T	0.057269	0.057269	COPD	69668	352740	0.986647	0.959943	1.01409	-0.0134431	0.0139992	0.336916
rs10818073	9	120467576	k__Bacteria_p__Firmicutes_c__Clostridia_o__SHA.98	NA	NA	NA	Turpin	1098	T	C	T	0.05	0.05	0.543	0.098	2.56e-08	T	C	T	0.059675	0.059675	COPD	69668	352740	1.00376	0.976937	1.03132	0.00375126	0.0138186	0.786033
rs7083345	10	7031144	Lactobacillalesorder	NA	Lactobacillalesorder	Lactobacillalesorder	Wang	2029	T	C	T	0.32	0.32	0.24	0.0420603	2.89e-09	T	C	T	0.29383	0.29383	COPD	69668	352740	0.996673	0.982763	1.01078	-0.00333209	0.00717078	0.642163
rs1889714	10	29388639	k__Bacteria|p__Firmicutes|c__Negativicutes|o__Selenomonadales|f__Veillonellaceae|g__Dialister|s__Dialister_invisus	Veillonellaceae	Dialister	Dialister invisus	Bonder	984	A	G	A	Minor allele	NA	-0.205984	0.0353352	5.55604e-09	A	G	A	0.16686	0.16686	COPD	69668	352740	1.00421	0.987021	1.0217	0.0042	0.0088	0.633273
rs2790205	10	60071848	Clostridium_xylanovorans	Clostridiaceae	Clostridium	Clostridium xylanovorans	Scepanovic	858	A	G	A	0.0380952	0.0380952	0.723325	0.120823	9.39221e-09	A	G	A	0.06065	0.06065	COPD	69668	352740	0.989922	0.961778	1.01889	-0.0101296	0.0147153	0.491218
rs7899016	10	71870981	k__Bacteria.p__Firmicutes.c__Clostridia.o__Clostridiales.f__Veillonellaceae.g__Acidaminococcus	Veillonellaceae	Acidaminococcus	NA	Turpin	1098	T	C	T	0.05	0.05	-2.07	0.3	4.97e-12	T	C	T	0.061545	0.061545	COPD	69668	352740	1.03169	1.00306	1.06113	0.0311942	0.0143585	0.0298159
rs9421681	10	82453481	k__Bacteria_p__Cyanobacteria_c__4C0d.2_o__YS2	NA	NA	NA	Turpin	1098	T	C	T	0.44	0.44	0.906	0.158	1.07e-08	T	C	T	0.41991	0.41991	COPD	69668	352740	0.999695	0.986859	1.0127	-0.000304645	0.00659369	0.963149
rs11188353	10	97301978	k__Bacteria.p__Firmicutes.c__Bacilli.o__Lactobacillales.f__Leuconostocaceae.g__Leuconostoc	Leuconostocaeae	Leuconostoc	NA	Turpin	1098	T	C	T	0.21	0.21	-0.377	0.066	1.04e-08	T	C	T	0.2123	0.2123	COPD	69668	352740	1.00521	0.989324	1.02135	0.00519776	0.00812835	0.522523
rs11236806	11	76322252	k__Bacteria_p__Firmicutes_c__Bacilli_o__Lactobacillales_f__Streptococcaceae_g__Lactococcus	Streptococcaceae	Lactococcus	NA	Turpin	1098	G	A	G	0.22	0.22	0.475	0.085	2.75e-08	G	A	G	0.22239	0.22239	COPD	69668	352740	0.997666	0.982341	1.01323	-0.0023366	0.00789814	0.767351
rs16913594	11	87905990	k__Bacteria|p__Bacteroidetes|c__Bacteroidia|o__Bacteroidales|f__Bacteroidaceae|g__Bacteroides|s__Bacteroides_xylanisolvens	Bacteroidaceae	Bacteroides	Bacteroides xylanisolvens	Bonder	984	C	T	C	Minor allele	NA	0.190375	0.0319104	2.43438e-09	C	T	C	0.083516	0.083516	COPD	69668	352740	1.01721	0.99414	1.04082	0.0171	0.0117	0.14486
rs17115310	11	113157283	k__Bacteria|p__Firmicutes|c__Negativicutes|o__Selenomonadales|f__Acidaminococcaceae	Acidaminococcaceae	NA	NA	Bonder	984	G	C	G	Minor allele	NA	-0.257315	0.0465228	3.1841e-08	G	C	G	0.19681	0.19681	COPD	69668	352740	0.992088	0.976227	1.00821	-0.0079	0.0082	0.333997
rs61906997	11	114871319	Synergistaceae	Synergistaceae	NA	NA	Scepanovic	858	G	A	G	0.240196	0.240196	0.290536	0.050447	1.67566e-08	G	A	G	0.24652	0.24652	COPD	69668	352740	0.992515	0.977996	1.00725	-0.00751323	0.00751844	0.317646
rs7113056	11	122098543	Lactobacillalesorder	NA	NA	NA	Wang	2029	C	T	T	0.91	0.09	-0.5	0.0696204	1.72e-13	T	C	T	0.10115	0.10115	COPD	69668	352740	1.00446	0.982996	1.02638	0.00444515	0.0110181	0.686625
rs2282644	11	123598941	k__Bacteria; p__Bacteroidetes; c__Bacteroidia; o__Bacteroidales; f__Bacteroidaceae; g__Bacteroides; s__	Bacteroidaceae	Bacteroides	NA	Goodrich	2139	C	T	C	0.267	0.267	3.38	0.644	3.69407e-08	C	T	C	0.27634	0.27634	COPD	69668	352740	1.0058	0.991628	1.02018	0.0058	0.0072	0.424282
rs479105	12	3382563	Bacilliclass	NA	NA	NA	Wang	2029	T	C	T	0.41	0.41	-0.22	0.0403145	1.21e-08	T	C	T	0.3725	0.3725	COPD	69668	352740	0.996667	0.983543	1.00997	-0.00333874	0.00676287	0.621528
rs34330476	12	3665840	Eggerthella_sinensis	Coriobacteriaceae	Eggerthella	Eggerthella sinensis	Scepanovic	858	T	A	T	0.189873	0.189873	0.385467	0.0639766	1.19693e-08	T	A	T	0.15906	0.15906	COPD	69668	352740	0.997589	0.979831	1.01567	-0.00241416	0.00916355	0.792202
rs1009634	12	4779313	OTU10032unclassifiedEnterobacteriaceaeSpecies-levelOTU	Enterobacteriaceae	NA	NA	Wang	2029	G	A	A	0.96	0.04	-1.31	0.236013	7.12e-09	G	A	A	0.957226	0.042774	COPD	69668	352740	1.02965	0.995287	1.0652	0.0292181	0.0173174	0.091563
12:13622839_GT_G	12	13622839	k__Bacteria.p__Firmicutes.c__Bacilli.o__Lactobacillales.f__Leuconostocaceae.g__Weissella	Leuconostocaeae	Weissella	NA	Turpin	1098	G	GT	G	0.1	0.1	-0.374	0.08	2.77e-06	G	GT	G	0.10664	0.10664	COPD	69668	352740	1.00159	0.980996	1.02262	0.00158937	0.0106004	0.880816
rs10743315	12	19469078	k__Bacteria|p__Firmicutes|c__Clostridia|o__Clostridiales|f__Lachnospiraceae|g__Lachnospiraceae_noname|s__Lachnospiraceae_bacterium_1_1_57FAA	Lachnospiraceae	Lachnospiraceae noname	Lachnospiraceae bacterium 1 1 57FAA	Bonder	984	A	G	A	Minor allele	NA	-0.207826	0.0366089	1.37077e-08	G	A	A	0.85194	0.14806	COPD	69668	352740	1.01017	0.991189	1.02951	0.0101	0.0097	0.295781
rs10748061	12	67276489	k__Bacteria_p__Firmicutes_c__Clostridia_o__Clostridiales_f__Ruminococcaceae	Ruminococcaceae	NA	NA	Turpin	1098	A	G	A	0.05	0.05	0.147	0.025	3.36e-09	G	A	G	0.069792	0.069792	COPD	69668	352740	0.986588	0.961528	1.0123	-0.0135029	0.0131268	0.30364
rs11608507	12	84247859	k__Bacteria_p__Firmicutes_c__Clostridia_o__Clostridiales_f__Veillonellaceae_g__Megamonas	Veillonellaceae	Megamonas	NA	Turpin	1098	T	A	T	0.22	0.22	-1.059	0.192	3.25e-08	T	A	T	0.21327	0.21327	COPD	69668	352740	0.995179	0.979778	1.01082	-0.00483239	0.00795734	0.543661
rs7486170	12	92026382	k__Bacteria; p__Firmicutes; c__Clostridia; o__Clostridiales; f__Ruminococcaceae; g__Faecalibacterium; s__prausnitzii	Ruminococcaceae	Faecalibacterium	Faecalibacterium prausnitzii	Goodrich	2139	A	G	A	0.124	0.124	0.935	0.17	3.79791e-08	G	A	A	0.86725	0.13275	COPD	69668	352740	1.02017	1.00084	1.03987	0.02	0.0098	0.0407398
rs11831423	12	92050203	k__Bacteria; p__Firmicutes; c__Clostridia; o__Clostridiales; f__Ruminococcaceae; g__; s__	Ruminococcaceae	NA	NA	Goodrich	2139	A	C	A	0.126	0.126	0.396	0.0706	2.03422e-08	A	C	A	0.13239	0.13239	COPD	69668	352740	0.979685	0.961127	0.998601	-0.0205	0.0098	0.0354209
rs2164064	12	95114036	Aestuariispira_insulae	Rhodospirillaceae	Aestuariispira	Aestuariispira insulae	Scepanovic	858	T	C	T	0.440633	0.440633	-0.30488	0.0519685	9.77865e-09	T	C	T	0.43138	0.43138	COPD	69668	352740	1.00396	0.990728	1.01737	0.00395453	0.00677013	0.559143
rs17806643	12	104558085	k__Bacteria_p__Firmicutes_c__Clostridia_o__Clostridiales_f__Veillonellaceae_g__Megamonas	Veillonellaceae	Megamonas	NA	Turpin	1098	G	A	G	0.15	0.15	-1.157	0.199	5.97e-09	G	A	G	0.16047	0.16047	COPD	69668	352740	0.9863	0.969325	1.00357	-0.0137946	0.00885779	0.119391
rs56169403	12	117155472	Blautia_stercoris	Lachnospiraceae	Blautia	Blautia stercoris	Scepanovic	858	T	C	T	0.0862069	0.0862069	0.186999	0.0304583	1.28814e-08	T	C	T	0.071167	0.071167	COPD	69668	352740	0.974338	0.949921	0.999382	-0.0259969	0.0129485	0.0446727
rs36082470	13	19674718	k__Bacteria.p__Actinobacteria.c__Coriobacteriia.o__Coriobacteriales.f__Coriobacteriaceae.g__Slackia	Coriobacteriaceae	Slackia	NA	Turpin	1098	G	A	G	0.17	0.17	0.933	0.168	3e-08	G	A	G	0.18528	0.18528	COPD	69668	352740	1.00999	0.993262	1.02701	0.00994449	0.00852332	0.243316
rs10507725	13	66360155	k__Bacteria; p__Bacteroidetes; c__Bacteroidia; o__Bacteroidales; f__Bacteroidaceae; g__Bacteroides; s__	Bacteroidaceae	Bacteroides	NA	Goodrich	2139	A	C	A	0.089	0.089	43.2	7.88	4.19989e-08	A	C	A	0.08617	0.08617	COPD	69668	352740	1.00013	0.976957	1.02385	0.0001	0.012	0.991343
rs9541094	13	67967187	k__Bacteria.p__Lentisphaerae	NA	NA	NA	Turpin	1098	G	A	G	0.08	0.08	1.088	0.197	3.07e-08	A	G	G	0.91908	0.08092	COPD	69668	352740	1.00767	0.982638	1.03334	0.00764041	0.0128339	0.551624
rs4883972	13	75058481	k__Bacteria.p__Tenericutes.c__Mollicutes.o__RF39.f__.g__	NA	NA	NA	Goodrich	2139	G	C	G	0.438	0.438	-0.529	0.0959	3.46482e-08	G	C	G	0.43926	0.43926	COPD	69668	352740	0.998017	0.985256	1.01094	-0.002	0.0066	0.762463
rs9300430	13	98272902	Gammaproteobacteriaclass	NA	NA	NA	Wang	2029	C	T	T	0.94	0.06	-0.61	0.104441	1.3e-09	T	C	T	0.091662	0.091662	COPD	69668	352740	0.995706	0.972183	1.0198	-0.00430291	0.0121979	0.72427
rs9558805	13	107282972	k__Bacteria.p__Actinobacteria.c__Coriobacteriia.o__Coriobacteriales.f__Coriobacteriaceae.g__Atopobium	Coriobacteriaceae	Atopobium	NA	Turpin	1098	G	C	G	0.07	0.07	0.895	0.125	8.98e-13	G	C	G	0.062881	0.062881	COPD	69668	352740	1.00868	0.980237	1.03795	0.00864132	0.0145929	0.553743
rs16969363	13	107518823	Clostridium_xylanovorans	Clostridiaceae	Clostridium	Clostridium xylanovorans	Scepanovic	858	A	G	A	0.0452381	0.0452381	0.623441	0.108017	2.8543e-08	A	G	A	0.05988	0.05988	COPD	69668	352740	0.99627	0.968502	1.02483	-0.00373666	0.0144225	0.79557
rs2293702	14	22001947	k__Bacteria; p__Firmicutes; c__Clostridia; o__Clostridiales; f__Lachnospiraceae; g__Coprococcus; s__	Lachnospiraceae	Coprococcus	NA	Goodrich	2139	T	C	T	0.477	0.477	0.078	0.0137	1.24512e-08	T	C	T	0.44865	0.44865	COPD	69668	352740	0.989895	0.976905	1.00306	-0.0102	0.0067	0.131811
rs10148020	14	23956172	k__Bacteria; p__Firmicutes; c__Clostridia; o__Clostridiales; f__; g__; s__	NA	NA	NA	Goodrich	2139	G	C	G	0.065	0.065	3.06	0.552	2.96522e-08	G	C	G	0.067828	0.067828	COPD	69668	352740	1.01773	0.991935	1.04421	0.0176	0.0131	0.179631
rs4901725	14	57142910	k__Bacteria; p__Bacteroidetes; c__Bacteroidia; o__Bacteroidales; f__Bacteroidaceae; g__Bacteroides; s__	Bacteroidaceae	Bacteroides	NA	Goodrich	2139	C	T	C	0.355	0.355	-0.316	0.0564	2.10872e-08	T	C	C	0.62573	0.37427	COPD	69668	352740	0.990397	0.977324	1.00364	-0.0096	0.0068	0.154629
rs9323326	14	58526818	Proteobacteriaphylum	NA	NA	NA	Wang	2029	A	G	A	0.36	0.36	-0.21	0.0355567	8.76e-10	A	G	A	0.36497	0.36497	COPD	69668	352740	1.00918	0.99589	1.02265	0.00913854	0.00676381	0.176666
rs986417	14	60858761	UnclassifiedAcidaminococcaceae	Acidaminococcaceae	NA	NA	Wang	2029	C	T	T	0.94	0.06	-1.4	0.244664	2.63e-09	T	C	T	0.092282	0.092282	COPD	69668	352740	0.999857	0.977209	1.02303	-0.000143185	0.0116895	0.990227
rs1088670	14	62003902	Lentisphaerae	NA	NA	NA	Scepanovic	858	C	T	C	0.119048	0.119048	0.445148	0.075021	4.18873e-08	T	C	C	0.86378	0.13622	COPD	69668	352740	1.00278	0.983502	1.02243	0.00277492	0.00990343	0.779326
rs12888449	14	82067691	Clostridium_celerecrescens	Clostridiaceae	Clostridium	Clostridium celerecrescens	Scepanovic	858	C	T	C	0.273179	0.273179	-0.229328	0.0414763	4.80636e-08	C	T	C	0.28092	0.28092	COPD	69668	352740	1.01046	0.99636	1.02476	0.010406	0.0071697	0.146674
rs11626933	14	90754311	UnclassifiedErysipelotrichaceae	NA	NA	NA	Wang	2029	G	A	G	0.32	0.32	-0.24	0.0445837	1.83e-08	G	A	G	0.29302	0.29302	COPD	69668	352740	1.01459	1.00054	1.02884	0.014482	0.00711538	0.0418202
rs1299403	14	90970215	Erysipelothrix	Erysipelotrichaceae	Erysipelothrix	NA	Scepanovic	858	A	G	A	0.382022	0.382022	0.406307	0.067234	3.88016e-08	A	G	A	0.39588	0.39588	COPD	69668	352740	0.988438	0.975576	1.00147	-0.0116292	0.00668285	0.0818325
rs10148302	14	92611999	k__Bacteria_p__Firmicutes_c__Bacilli_o__Lactobacillales_f__Streptococcaceae_g__Lactococcus	Streptococcaceae	Lactococcus	NA	Turpin	1098	G	C	G	0.22	0.22	-0.494	0.081	8.23e-10	G	C	G	0.23756	0.23756	COPD	69668	352740	1.00423	0.98909	1.01961	0.00422393	0.00775173	0.585821
rs12442649	15	37973538	OTU15355DialisterSpecies-levelOTU	Veillonellaceae	Dialister	NA	Wang	2029	G	A	A	0.93	0.07	-1.49	0.283591	3.72e-08	A	G	A	0.09281	0.09281	COPD	69668	352740	0.990564	0.968409	1.01323	-0.00948039	0.0115411	0.411393
rs35275482	15	60082898	Enterobacteriaceaefamily	Enterobacteriaceae	NA	NA	Wang	2029	C	A	A	0.8	0.2	-0.54	0.0842881	3.72e-11	A	C	A	0.17243	0.17243	COPD	69668	352740	1.00371	0.986826	1.02088	0.00369937	0.00865357	0.669018
rs730589	15	64194173	k__Bacteria; p__Firmicutes; c__Clostridia; o__Clostridiales; f__Ruminococcaceae; g__; s__	Ruminococcaceae	NA	NA	Goodrich	2139	T	G	T	0.337	0.337	-1.2	0.21	1.10166e-08	T	G	T	0.32664	0.32664	COPD	69668	352740	0.98233	0.969194	0.995643	-0.0178	0.0069	0.00943843
rs140159717	15	73765586	Clostridium_xylanovorans	Clostridiaceae	Clostridium	Clostridium xylanovorans	Scepanovic	858	T	C	T	0.0642857	0.0642857	0.507085	0.0867426	1.95087e-08	T	C	T	0.080419	0.080419	COPD	69668	352740	1.01682	0.992938	1.04127	0.0166764	0.0121244	0.168997
rs285712	15	93126004	Acidaminococcus	Acidaminococcaceae	Acidaminococcus	NA	Scepanovic	858	T	C	T	0.317992	0.317992	-0.481	0.0850975	4.56586e-08	C	T	T	0.66741	0.33259	COPD	69668	352740	1.00405	0.99053	1.01776	0.00404317	0.00691739	0.558888
rs4777927	15	94142630	k__Bacteria; p__Bacteroidetes; c__Bacteroidia; o__Bacteroidales; f__Bacteroidaceae; g__Bacteroides; s__	Bacteroidaceae	Bacteroides	NA	Goodrich	2139	T	C	T	0.336	0.336	1.25	0.222	1.79552e-08	C	T	T	0.66419	0.33581	COPD	69668	352740	1.00756	0.993906	1.0214	0.0075	0.007	0.279331
rs8048623	16	18958515	Eubacterium_eligens	Eubacteriaceae	Eubacterium	Eubacterium eligens	Scepanovic	858	T	C	T	0.451981	0.451981	0.167614	0.0304379	4.87715e-08	C	T	T	0.55547	0.44453	COPD	69668	352740	0.995405	0.982694	1.00828	-0.00460543	0.00655734	0.482472
rs12149695	16	27281429	OTU10032unclassifiedEnterobacteriaceae	Enterobacteriaceae	NA	NA	Wang	2029	A	T	T	0.56	0.44	0.61	0.105457	1.82e-09	A	T	T	0.52669	0.47331	COPD	69668	352740	1.01277	0.999917	1.02579	0.012691	0.00651747	0.0515078
rs1362404	16	52007176	Lactobacillalesorder	NA	NA	NA	Wang	2029	T	G	G	0.64	0.36	0.23	0.0424999	1.56e-08	T	G	G	0.63323	0.36677	COPD	69668	352740	0.992674	0.979527	1.006	-0.00735335	0.00680219	0.279685
rs76906435	17	15099895	k__Bacteria_p__Firmicutes_c__Bacilli_o__Lactobacillales_f__Lactobacillaceae_g__Lactobacillus	Lactobacillaceae	Lactobacillus	NA	Turpin	1098	C	T	C	0.08	0.08	-0.699	0.117	2.58e-09	C	T	C	0.081905	0.081905	COPD	69668	352740	0.991593	0.968358	1.01539	-0.0084422	0.0120975	0.485274
rs73314283	17	56001466	Murimonas_intestini	Lachnospiraceae	Murimonas	Murimonas intestini	Scepanovic	858	C	T	C	0.134615	0.134615	0.19865	0.0342364	1.43456e-08	C	T	C	0.13777	0.13777	COPD	69668	352740	0.998069	0.97972	1.01676	-0.00193276	0.00946701	0.838231
rs2377005	17	76870293	Lentisphaeria, Victivallis_vadensis	Victivallaceae	Victivallis	Victivallis vadensis	Scepanovic	858	A	G	A	0.0576923	0.0576923	0.503077	0.0831163	2.49825e-08	G	A	A	0.922001	0.077999	COPD	69668	352740	1.0192	0.994782	1.04422	0.019021	0.012374	0.12425
rs62087474	18	9365869	Clostridium_xylanovorans	Clostridiaceae	Clostridium	Clostridium xylanovorans	Scepanovic	858	C	T	C	0.0761905	0.0761905	0.510622	0.0863986	1.39969e-08	C	T	C	0.088232	0.088232	COPD	69668	352740	1.00075	0.978599	1.02339	0.000744901	0.0114172	0.94798
rs11877825	18	10566404	Erysipelotrichaceaefamily	Erysipelotrichaceae	NA	NA	Wang	2029	G	T	T	0.74	0.26	-0.27	0.0418688	2.82e-11	T	G	T	0.26431	0.26431	COPD	69668	352740	1.00183	0.987224	1.01666	0.00183188	0.00749514	0.806914
rs12457158	18	25848516	k__Bacteria_p__Proteobacteria_c__Deltaproteobacteria_o__Desulfovibrionales_f__Desulfovibrionaceae_g__Desulfovibrio	Desulfovibrionaceae	Desulfovibrio	NA	Turpin	1098	C	G	C	0.16	0.16	1.212	0.203	2.53e-09	C	G	C	0.17751	0.17751	COPD	69668	352740	0.986206	0.969819	1.00287	-0.01389	0.00854916	0.104223
rs12607607	18	39082090	k__Bacteria; p__Firmicutes; c__Clostridia; o__Clostridiales; f__Lachnospiraceae; g__Dorea; s__	Lachnospiraceae	Dorea	NA	Goodrich	2139	T	C	T	0.169	0.169	-0.63	0.114	3.27025e-08	T	C	T	0.169	0.169	COPD	69668	352740	1.00972	0.992859	1.02688	0.0097	0.0086	0.260146
rs28473221	18	76714322	k__Bacteria.p__Firmicutes.c__Erysipelotrichi.o__Erysipelotrichales.f__Erysipelotrichaceae.g__.Eubacterium	Erysipelotrichaceae	Eubacterium	NA	Turpin	1098	G	A	G	0.12	0.12	-0.705	0.123	9.28e-09	G	A	G	0.11545	0.11545	COPD	69668	352740	1.00852	0.988092	1.02936	0.00847942	0.0104382	0.416594
rs144580419	19	7726338	Blautia_coccoides	Lachnospiraceae	Blautia	Blautia coccoides	Scepanovic	858	A	T	A	0.118519	0.118519	0.243752	0.0433928	4.88144e-08	A	T	A	0.11498	0.11498	COPD	69668	352740	0.996135	0.976392	1.01628	-0.00387272	0.0102134	0.704553
rs11880147	19	18042945	k__Bacteria; p__Firmicutes; c__Clostridia; o__Clostridiales; f__Lachnospiraceae; g__; s__	Lachnospiraceae	NA	NA	Goodrich	2139	G	A	G	0.197	0.197	5.21	0.933	2.34863e-08	G	A	G	0.19866	0.19866	COPD	69668	352740	0.999187	0.98341	1.01522	-0.0008	0.0081	0.920217
rs115795847	19	28117024	k__Bacteria_p__Bacteroidetes_c__Bacteroidia_o__Bacteroidales_f__.Odoribacteraceae	Odoribacteraceae	NA	NA	Turpin	1098	T	C	T	0.06	0.06	0.638	0.113	1.61e-08	T	C	T	0.057877	0.057877	COPD	69668	352740	1.02532	0.997636	1.05376	0.0250015	0.0139632	0.0733692
rs12608949	19	31079973	Pelotomaculum	Peptococcaceae	Pelotomaculum	NA	Scepanovic	858	A	T	A	0.456278	0.456278	-0.213471	0.0383179	4.40666e-08	T	A	A	0.57218	0.42782	COPD	69668	352740	1.00162	0.988588	1.01482	0.00161745	0.00668111	0.808708
rs148330122	19	38520324	Bacilliclass	NA	NA	NA	Wang	2029	C	T	T	0.95	0.05	-0.48	0.0822186	1.32e-09	T	C	T	0.062775	0.062775	COPD	69668	352740	1.02279	0.99664	1.04962	0.0225328	0.0132134	0.0881377
rs4812383	20	35251962	Alistipes_shahii	Rikenellaceae	Alistipes	Alistipes shahii	Scepanovic	858	C	A	C	0.126354	0.126354	-0.243801	0.0436781	3.22828e-08	C	A	C	0.11481	0.11481	COPD	69668	352740	0.991404	0.971524	1.01169	-0.00863354	0.0103345	0.403488
rs2071199	20	43030866	Bacilliclass	NA	NA	NA	Wang	2029	T	C	C	0.84	0.16	-0.32	0.0586861	1.24e-08	C	T	C	0.14099	0.14099	COPD	69668	352740	0.99163	0.973722	1.00987	-0.0084049	0.00929848	0.366048
rs6012892	20	48909966	Lactivibrio_alcoholicus	Synergistaceae	Lactivibrio	Lactivibrio alcoholicus	Scepanovic	858	C	T	C	0.337989	0.337989	0.364139	0.0636361	4.47601e-08	T	C	C	0.66671	0.33329	COPD	69668	352740	0.97485	0.961825	0.988052	-0.0254713	0.00686317	0.000206201
rs11905741	20	48910981	Lactivibrio_alcoholicus	Synergistaceae	Lactivibrio	Lactivibrio alcoholicus	Scepanovic	858	A	G	A	0.337989	0.337989	0.364139	0.0636361	4.47601e-08	G	A	A	0.66672	0.33328	COPD	69668	352740	0.974687	0.961661	0.98789	-0.0256385	0.00686467	0.00018783
rs58368959	20	57681205	Clostridium_cellulolyticum	Clostridiaceae	Clostridium	Clostridium cellulolyticum	Scepanovic	858	G	T	G	0.0591216	0.0591216	0.35596	0.0603256	1.0019e-08	G	T	G	0.056024	0.056024	COPD	69668	352740	0.990372	0.961903	1.01968	-0.00967428	0.0148815	0.515636
rs35197943	21	24749215	k__Bacteria_p__Firmicutes_c__Clostridia_o__Clostridiales_f__Lachnospiraceae_g__Pseudobutyrivibrio	Lachnospiraceae	Pseudobutyrivibrio	NA	Turpin	1098	T	C	T	0.13	0.13	-0.721	0.129	2.15e-08	T	C	T	0.13406	0.13406	COPD	69668	352740	1.00154	0.983281	1.02013	0.00153497	0.0093855	0.870088
[truncated: 3,784 more rows]

## Sheet: S2. Linear traits
Supplementary Table 2: Linear regression analyses of 180 SNPs associated with the gut micriobiome and continious traits within the UK Biobank. Anthropometric, hemodynamic and laboratory variables as well as longevity and food intake at baseline were assessed. All linear regression analyses were adjusted for age (at the moment of the last follow-up or age at baseline visit), sex (expect when sex-i…
[truncated: 5,582 more rows]

[truncated: 6 more sheets: S3. Single SNP estimates, S4. Multi SNP estimates, S5. Multi SNP, sensitivity, S6. Conditional analyses, S7. Gene Cards look-up, S8. Definitions of disease]
